# Supplementary material for: 5′-Amino-2-oxo-2′,3′-dihydro­spiro­[indoline-3,7′-thieno[3,2-b]pyran]-6′-carbonitrile 1′,1′-dioxide
Source: Acta Crystallogr Sect E Struct Rep Online. 2010 Aug 28;66(Pt 9):o2448. doi: 10.1107/S1600536810032861 (PMC3007879; doi:10.1107/S1600536810032861)
Supplement: Supplementary file 1 [file e-66-o2448-sup1.cif]

##############################################################################
###                                                                        ###
###        Electronic paper (Acta Crystallographica Section E)             ###
###                                                                        ###
##############################################################################
#                                                                            #
# This CIF contains the data in a paper accepted for publication in Acta     #
# Crystallographica Section E. It conforms to the requirements of Notes      #
# for Authors for Section E, and has been peer reviewed under the auspices   #
# of the IUCr Commission on Journals.                                        #
#                                                                            #
# Full details of the Crystallographic Information File format               #
# are given in the paper "The Crystallographic Information File (CIF):       #
# a New Standard Archive File for Crystallography" by S. R. Hall, F. H.      #
# Allen and I. D. Brown [Acta Cryst. (1991), A47, 655-685].                  #
#                                                                            #
# The current version of the core CIF dictionary is obtainable from          #
# ftp://ftp.iucr.org/pub/cif_core.dic. The current version number is 2.4.    #
#                                                                            #
# Software is freely available for graphical display of the structure(s) in  #
# this CIF.  For information consult the CIF home page http://www.iucr.org/  #
# cif/home.html                                                              #
#                                                                            #
# This file may be used for bona fide research purposes within the           #
# scientific community so long as proper attribution is given to the journal # 
# article from which it was obtained.                                        #
#                                                                            #
##############################################################################
                                             
data_I
_audit_creation_method     SHELXL-97
_chemical_name_systematic
;
5'-Amino-2-oxo-2',3'-dihydrospiro[indoline-3,7'-thieno[3,2-<i>b</i>]pyran]-6'-
carbonitrile 1',1'-dioxide
;
_chemical_name_common     ?
_chemical_formula_moiety     'C15 H11 N3 O4 S'
_chemical_formula_sum     'C15 H11 N3 O4 S'
_chemical_formula_iupac     'C15 H11 N3 O4 S'
_chemical_formula_weight     329.33
_chemical_melting_point     ?
_symmetry_cell_setting     monoclinic
_symmetry_space_group_name_H-M     'C 2/c'
_symmetry_space_group_name_Hall     '-C 2yc'
loop_
    _symmetry_equiv_pos_as_xyz
    'x, y, z'
    '-x, y, -z+1/2'
    'x+1/2, y+1/2, z'
    '-x+1/2, y+1/2, -z+1/2'
    '-x, -y, -z'
    'x, -y, z-1/2'
    '-x+1/2, -y+1/2, -z'
    'x+1/2, -y+1/2, z-1/2'
_cell_length_a     30.669(4)
_cell_length_b     8.1760(14)
_cell_length_c     12.229(2)
_cell_angle_alpha     90.00
_cell_angle_beta     112.611(8)
_cell_angle_gamma     90.00
_cell_volume     2830.7(8)
_cell_formula_units_Z     8
_cell_measurement_reflns_used     6345
_cell_measurement_theta_min     1.40
_cell_measurement_theta_max     33.40
_cell_measurement_temperature     113(2)
_exptl_crystal_description     Prism
_exptl_crystal_colour     colourless
_exptl_crystal_size_max     0.25
_exptl_crystal_size_mid     0.22
_exptl_crystal_size_min     0.20
_exptl_crystal_density_diffrn     1.546
_exptl_crystal_density_meas     ?
_exptl_crystal_density_method     'not measured'
_exptl_crystal_F_000     1360
_exptl_absorpt_coefficient_mu     0.254
_exptl_absorpt_correction_type     multi-scan
_exptl_absorpt_process_details     '(CrystalClear-SM Expert; Rigaku/MSC, 2009)'
_exptl_absorpt_correction_T_min     0.9391
_exptl_absorpt_correction_T_max     0.9509
_exptl_special_details
;
;
_diffrn_ambient_temperature     113(2)
_diffrn_radiation_type     MoK\a
_diffrn_radiation_wavelength     0.71075
_diffrn_radiation_source     'rotating anode'
_diffrn_radiation_monochromator     multilayer
_diffrn_measurement_device_type     'Rigaku Saturn724 CCD'
_diffrn_measurement_method     \w
_diffrn_detector_area_resol_mean     14.222
_diffrn_reflns_number     19659
_diffrn_reflns_av_R_equivalents     0.0373
_diffrn_reflns_av_sigmaI/netI     0.0308
_diffrn_reflns_theta_min     1.44
_diffrn_reflns_theta_max     30.06
_diffrn_reflns_theta_full     30.06
_diffrn_measured_fraction_theta_max     0.998
_diffrn_measured_fraction_theta_full     0.998
_diffrn_reflns_limit_h_min     -42
_diffrn_reflns_limit_h_max     43
_diffrn_reflns_limit_k_min     -11
_diffrn_reflns_limit_k_max     11
_diffrn_reflns_limit_l_min     -17
_diffrn_reflns_limit_l_max     17
_diffrn_standards_number     0
_diffrn_standards_interval_count     0
_diffrn_standards_interval_time     0
_diffrn_standards_decay_%     0
_refine_special_details
;
Refinement of <i>F</i>^2^ against ALL reflections. The weighted <i>R</i>-factor
<i>wR</i> and goodness of fit <i>S</i> are based on <i>F</i>^2^, conventional
<i>R</i>-factors <i>R</i> are based on <i>F</i>, with <i>F</i> set to zero for
negative <i>F</i>^2^. The threshold expression of <i>F</i>^2^ >
\s(<i>F</i>^2^) is used only for calculating <i>R</i>-factors(gt) <i>etc</i>.
and is not relevant to the choice of reflections for refinement.
<i>R</i>-factors based on <i>F</i>^2^ are statistically about twice as large
as those based on <i>F</i>, and <i>R</i>- factors based on ALL data will be
even larger.
;
_reflns_number_total     4149
_reflns_number_gt     3670
_reflns_threshold_expression     I>2\s(I)
_refine_ls_structure_factor_coef     Fsqd
_refine_ls_matrix_type     full
_refine_ls_R_factor_all     0.0405
_refine_ls_R_factor_gt     0.0357
_refine_ls_wR_factor_gt     0.0963
_refine_ls_wR_factor_ref     0.0992
_refine_ls_goodness_of_fit_ref     1.083
_refine_ls_restrained_S_all     1.083
_refine_ls_number_reflns     4149
_refine_ls_number_parameters     220
_refine_ls_number_restraints     0
_refine_ls_hydrogen_treatment     mixed
_refine_ls_weighting_scheme     calc
_refine_ls_weighting_details
         'calc w=1/[\s^2^(Fo^2^)+(0.0595P)^2^+0.5864P] where P=(Fo^2^+2Fc^2^)/3'
_atom_sites_solution_hydrogens     geom
_atom_sites_solution_primary     direct
_atom_sites_solution_secondary     difmap
_refine_ls_shift/su_max     0.001
_refine_ls_shift/su_mean     0.000
_refine_diff_density_max     0.443
_refine_diff_density_min     -0.267
_refine_ls_extinction_method     none
_refine_ls_extinction_coef     ?
loop_
    _atom_type_symbol
    _atom_type_description
    _atom_type_scat_dispersion_real
    _atom_type_scat_dispersion_imag
    _atom_type_scat_source
    'C' 'C' 0.0033 0.0016
                         'International Tables Vol C Tables 4.2.6.8 and 6.1.1.4'
    'H' 'H' 0.0000 0.0000
                         'International Tables Vol C Tables 4.2.6.8 and 6.1.1.4'
    'N' 'N' 0.0061 0.0033
                         'International Tables Vol C Tables 4.2.6.8 and 6.1.1.4'
    'O' 'O' 0.0106 0.0060
                         'International Tables Vol C Tables 4.2.6.8 and 6.1.1.4'
    'S' 'S' 0.1246 0.1234
                         'International Tables Vol C Tables 4.2.6.8 and 6.1.1.4'
_computing_data_collection     'CrystalClear-SM Expert (Rigaku/MSC, 2009)'
_computing_cell_refinement     'CrystalClear-SM Expert (Rigaku/MSC, 2009)'
_computing_data_reduction     'CrystalClear-SM Expert (Rigaku/MSC, 2009)'
_computing_structure_solution     'SHELXS97 (Sheldrick, 2008)'
_computing_structure_refinement     'SHELXL97 (Sheldrick, 2008)'
_computing_molecular_graphics     'SHELXTL (Sheldrick, 2008)'
_computing_publication_material     'SHELXTL (Sheldrick, 2008)'
loop_
    _atom_site_type_symbol
    _atom_site_label
    _atom_site_fract_x
    _atom_site_fract_y
    _atom_site_fract_z
    _atom_site_U_iso_or_equiv
    _atom_site_adp_type
    _atom_site_calc_flag
    _atom_site_refinement_flags
    _atom_site_occupancy
    _atom_site_disorder_assembly
    _atom_site_disorder_group
    S S1 0.147537(9) 0.29057(3) 0.24536(2) 0.01647(9) Uani d . 1 . .
    O O1 0.02172(3) 0.46422(10) 0.16158(7) 0.01616(16) Uani d . 1 . .
    O O2 0.16145(3) 0.24351(12) 0.15034(8) 0.0273(2) Uani d . 1 . .
    O O3 0.18485(3) 0.33938(10) 0.35503(7) 0.01955(17) Uani d . 1 . .
    O O4 0.10067(3) 0.52484(10) -0.05002(7) 0.02012(18) Uani d . 1 . .
    N N1 -0.02109(3) 0.68754(13) 0.09053(9) 0.0183(2) Uani d . 1 . .
    N N2 0.16403(3) 0.67827(13) 0.06897(9) 0.0202(2) Uani d . 1 . .
    N N3 0.05132(3) 0.96181(13) 0.00106(9) 0.0214(2) Uani d . 1 . .
    C C1 0.02156(4) 0.62030(13) 0.12026(9) 0.0145(2) Uani d . 1 . .
    C C2 0.06085(4) 0.68905(13) 0.11213(9) 0.0145(2) Uani d . 1 . .
    C C3 0.10896(3) 0.60632(13) 0.15197(9) 0.0142(2) Uani d . 1 . .
    C C4 0.10317(4) 0.43896(13) 0.19455(9) 0.0143(2) Uani d . 1 . .
    C C5 0.06325(4) 0.37984(13) 0.19645(9) 0.0145(2) Uani d . 1 . .
    C C6 0.06143(4) 0.21074(13) 0.23920(10) 0.0180(2) Uani d . 1 . .
    H H6A 0.0382 0.1442 0.1757 0.022 Uiso calc R 1 . .
    H H6B 0.0520 0.2125 0.3081 0.022 Uiso calc R 1 . .
    C C7 0.11110(4) 0.13877(14) 0.27463(11) 0.0209(2) Uani d . 1 . .
    H H7A 0.1100 0.0386 0.2282 0.025 Uiso calc R 1 . .
    H H7B 0.1241 0.1098 0.3598 0.025 Uiso calc R 1 . .
    C C8 0.05546(4) 0.84058(13) 0.05249(9) 0.0159(2) Uani d . 1 . .
    C C9 0.12351(4) 0.59395(14) 0.04311(9) 0.0164(2) Uani d . 1 . .
    C C10 0.18025(4) 0.74686(15) 0.18382(10) 0.0191(2) Uani d . 1 . .
    C C11 0.14933(4) 0.70594(13) 0.23842(10) 0.0160(2) Uani d . 1 . .
    C C12 0.15829(4) 0.75477(14) 0.35300(10) 0.0192(2) Uani d . 1 . .
    H H12 0.1377 0.7253 0.3911 0.023 Uiso calc R 1 . .
    C C13 0.19871(4) 0.84902(15) 0.41138(11) 0.0246(3) Uani d . 1 . .
    H H13 0.2057 0.8843 0.4903 0.029 Uiso calc R 1 . .
    C C14 0.22859(4) 0.89130(17) 0.35519(12) 0.0290(3) Uani d . 1 . .
    H H14 0.2556 0.9564 0.3964 0.035 Uiso calc R 1 . .
    C C15 0.22021(4) 0.84121(17) 0.24027(12) 0.0278(3) Uani d . 1 . .
    H H15 0.2409 0.8702 0.2022 0.033 Uiso calc R 1 . .
    H H1 -0.0266(6) 0.792(2) 0.0714(15) 0.032(4) Uiso d . 1 . .
    H H2 -0.0445(6) 0.623(2) 0.0855(14) 0.030(4) Uiso d . 1 . .
    H H3 0.1762(6) 0.6867(19) 0.0186(15) 0.030(4) Uiso d . 1 . .
loop_
    _atom_site_aniso_label
    _atom_site_aniso_U_11
    _atom_site_aniso_U_22
    _atom_site_aniso_U_33
    _atom_site_aniso_U_12
    _atom_site_aniso_U_13
    _atom_site_aniso_U_23
    S1 0.01688(14) 0.01640(14) 0.01632(15) 0.00426(9) 0.00659(11) 0.00220(9)
    O1 0.0148(3) 0.0163(4) 0.0191(4) 0.0019(3) 0.0083(3) 0.0031(3)
    O2 0.0321(5) 0.0310(5) 0.0228(4) 0.0128(4) 0.0148(4) 0.0019(4)
    O3 0.0151(3) 0.0225(4) 0.0195(4) 0.0017(3) 0.0049(3) 0.0025(3)
    O4 0.0215(4) 0.0236(4) 0.0169(4) 0.0021(3) 0.0092(3) 0.0017(3)
    N1 0.0147(4) 0.0185(5) 0.0227(5) 0.0022(4) 0.0083(4) 0.0021(4)
    N2 0.0168(4) 0.0264(5) 0.0208(5) 0.0008(4) 0.0110(4) 0.0044(4)
    N3 0.0212(5) 0.0191(5) 0.0243(5) 0.0030(4) 0.0092(4) 0.0034(4)
    C1 0.0163(4) 0.0159(5) 0.0120(5) 0.0013(4) 0.0061(4) -0.0001(4)
    C2 0.0143(5) 0.0152(5) 0.0143(5) 0.0024(4) 0.0058(4) 0.0012(4)
    C3 0.0128(4) 0.0152(5) 0.0151(5) 0.0018(4) 0.0057(4) 0.0019(4)
    C4 0.0155(5) 0.0148(5) 0.0128(5) 0.0022(4) 0.0055(4) 0.0021(4)
    C5 0.0163(5) 0.0150(5) 0.0125(5) 0.0019(4) 0.0057(4) 0.0005(4)
    C6 0.0206(5) 0.0158(5) 0.0185(5) -0.0005(4) 0.0085(4) 0.0019(4)
    C7 0.0206(5) 0.0150(5) 0.0228(6) 0.0002(4) 0.0036(4) 0.0034(4)
    C8 0.0137(4) 0.0177(5) 0.0165(5) 0.0019(4) 0.0060(4) -0.0012(4)
    C9 0.0167(5) 0.0173(5) 0.0171(5) 0.0049(4) 0.0088(4) 0.0054(4)
    C10 0.0152(5) 0.0200(5) 0.0215(6) 0.0022(4) 0.0064(4) 0.0050(4)
    C11 0.0131(5) 0.0144(5) 0.0186(5) 0.0014(3) 0.0040(4) 0.0033(4)
    C12 0.0192(5) 0.0163(5) 0.0195(5) 0.0017(4) 0.0047(4) 0.0023(4)
    C13 0.0216(5) 0.0206(6) 0.0231(6) 0.0000(4) -0.0008(5) 0.0007(4)
    C14 0.0179(5) 0.0263(6) 0.0339(7) -0.0048(5) 0.0001(5) 0.0032(5)
    C15 0.0157(5) 0.0304(7) 0.0344(7) -0.0034(5) 0.0065(5) 0.0075(5)
_geom_special_details
;
All e.s.d.'s (except the e.s.d. in the dihedral angle between two l.s. planes)
are estimated using the full covariance matrix. The cell e.s.d.'s are taken
into account individually in the estimation of e.s.d.'s in distances, angles
and torsion angles; correlations between e.s.d.'s in cell parameters are only
used when they are defined by crystal symmetry. An approximate (isotropic)
treatment of cell e.s.d.'s is used for estimating e.s.d.'s involving l.s.
planes.
;
loop_
    _geom_bond_atom_site_label_1
    _geom_bond_atom_site_label_2
    _geom_bond_site_symmetry_2
    _geom_bond_distance
    _geom_bond_publ_flag
    S1 O2 . 1.4359(9) ?
    S1 O3 . 1.4448(9) ?
    S1 C4 . 1.7491(11) ?
    S1 C7 . 1.7957(12) ?
    O1 C5 . 1.3648(12) ?
    O1 C1 . 1.3719(13) ?
    O4 C9 . 1.2221(14) ?
    N1 C1 . 1.3340(14) ?
    N1 H1 . 0.887(17) ?
    N1 H2 . 0.877(17) ?
    N2 C9 . 1.3480(15) ?
    N2 C10 . 1.4133(16) ?
    N2 H3 . 0.838(18) ?
    N3 C8 . 1.1543(15) ?
    C1 C2 . 1.3673(15) ?
    C2 C8 . 1.4148(15) ?
    C2 C3 . 1.5228(14) ?
    C3 C4 . 1.4987(14) ?
    C3 C11 . 1.5190(15) ?
    C3 C9 . 1.5617(15) ?
    C4 C5 . 1.3248(14) ?
    C5 C6 . 1.4867(15) ?
    C6 C7 . 1.5319(16) ?
    C6 H6A . 0.99 ?
    C6 H6B . 0.99 ?
    C7 H7A . 0.99 ?
    C7 H7B . 0.99 ?
    C10 C15 . 1.3869(16) ?
    C10 C11 . 1.3942(16) ?
    C11 C12 . 1.3792(16) ?
    C12 C13 . 1.3998(16) ?
    C12 H12 . 0.95 ?
    C13 C14 . 1.3842(19) ?
    C13 H13 . 0.95 ?
    C14 C15 . 1.390(2) ?
    C14 H14 . 0.95 ?
    C15 H15 . 0.95 ?
loop_
    _geom_angle_atom_site_label_1
    _geom_angle_atom_site_label_2
    _geom_angle_atom_site_label_3
    _geom_angle_site_symmetry_1
    _geom_angle_site_symmetry_3
    _geom_angle
    _geom_angle_publ_flag
    O2 S1 O3 . . 116.71(6) ?
    O2 S1 C4 . . 109.33(5) ?
    O3 S1 C4 . . 111.62(5) ?
    O2 S1 C7 . . 112.17(6) ?
    O3 S1 C7 . . 109.72(5) ?
    C4 S1 C7 . . 95.25(5) ?
    C5 O1 C1 . . 117.12(8) ?
    C1 N1 H1 . . 122.4(11) ?
    C1 N1 H2 . . 117.5(11) ?
    H1 N1 H2 . . 119.9(15) ?
    C9 N2 C10 . . 112.12(10) ?
    C9 N2 H3 . . 120.1(11) ?
    C10 N2 H3 . . 127.8(11) ?
    N1 C1 C2 . . 127.58(10) ?
    N1 C1 O1 . . 110.36(9) ?
    C2 C1 O1 . . 122.06(9) ?
    C1 C2 C8 . . 117.77(9) ?
    C1 C2 C3 . . 124.51(10) ?
    C8 C2 C3 . . 117.44(9) ?
    C4 C3 C11 . . 114.92(9) ?
    C4 C3 C2 . . 106.69(8) ?
    C11 C3 C2 . . 114.50(9) ?
    C4 C3 C9 . . 110.35(9) ?
    C11 C3 C9 . . 101.79(8) ?
    C2 C3 C9 . . 108.38(8) ?
    C5 C4 C3 . . 124.95(9) ?
    C5 C4 S1 . . 109.79(8) ?
    C3 C4 S1 . . 125.24(8) ?
    C4 C5 O1 . . 124.61(10) ?
    C4 C5 C6 . . 120.35(10) ?
    O1 C5 C6 . . 115.04(9) ?
    C5 C6 C7 . . 106.80(9) ?
    C5 C6 H6A . . 110.4 ?
    C7 C6 H6A . . 110.4 ?
    C5 C6 H6B . . 110.4 ?
    C7 C6 H6B . . 110.4 ?
    H6A C6 H6B . . 108.6 ?
    C6 C7 S1 . . 107.79(8) ?
    C6 C7 H7A . . 110.1 ?
    S1 C7 H7A . . 110.1 ?
    C6 C7 H7B . . 110.1 ?
    S1 C7 H7B . . 110.1 ?
    H7A C7 H7B . . 108.5 ?
    N3 C8 C2 . . 177.90(12) ?
    O4 C9 N2 . . 126.97(10) ?
    O4 C9 C3 . . 125.10(10) ?
    N2 C9 C3 . . 107.86(9) ?
    C15 C10 C11 . . 121.93(12) ?
    C15 C10 N2 . . 128.42(11) ?
    C11 C10 N2 . . 109.66(10) ?
    C12 C11 C10 . . 120.70(10) ?
    C12 C11 C3 . . 130.77(10) ?
    C10 C11 C3 . . 108.54(10) ?
    C11 C12 C13 . . 117.97(11) ?
    C11 C12 H12 . . 121.0 ?
    C13 C12 H12 . . 121.0 ?
    C14 C13 C12 . . 120.66(12) ?
    C14 C13 H13 . . 119.7 ?
    C12 C13 H13 . . 119.7 ?
    C13 C14 C15 . . 121.88(12) ?
    C13 C14 H14 . . 119.1 ?
    C15 C14 H14 . . 119.1 ?
    C10 C15 C14 . . 116.85(12) ?
    C10 C15 H15 . . 121.6 ?
    C14 C15 H15 . . 121.6 ?
loop_
    _geom_torsion_atom_site_label_1
    _geom_torsion_atom_site_label_2
    _geom_torsion_atom_site_label_3
    _geom_torsion_atom_site_label_4
    _geom_torsion_site_symmetry_1
    _geom_torsion_site_symmetry_2
    _geom_torsion_site_symmetry_3
    _geom_torsion_site_symmetry_4
    _geom_torsion
    _geom_torsion_publ_flag
    C5 O1 C1 N1 . . . . -179.52(9) ?
    C5 O1 C1 C2 . . . . 0.99(15) ?
    N1 C1 C2 C8 . . . . -8.53(18) ?
    O1 C1 C2 C8 . . . . 170.86(9) ?
    N1 C1 C2 C3 . . . . 177.78(10) ?
    O1 C1 C2 C3 . . . . -2.82(17) ?
    C1 C2 C3 C4 . . . . 2.39(14) ?
    C8 C2 C3 C4 . . . . -171.31(9) ?
    C1 C2 C3 C11 . . . . -125.94(11) ?
    C8 C2 C3 C11 . . . . 60.36(13) ?
    C1 C2 C3 C9 . . . . 121.23(11) ?
    C8 C2 C3 C9 . . . . -52.48(12) ?
    C11 C3 C4 C5 . . . . 127.60(11) ?
    C2 C3 C4 C5 . . . . -0.48(15) ?
    C9 C3 C4 C5 . . . . -118.03(11) ?
    C11 C3 C4 S1 . . . . -54.22(13) ?
    C2 C3 C4 S1 . . . . 177.70(7) ?
    C9 C3 C4 S1 . . . . 60.16(12) ?
    O2 S1 C4 C5 . . . . 114.52(9) ?
    O3 S1 C4 C5 . . . . -114.83(8) ?
    C7 S1 C4 C5 . . . . -1.19(9) ?
    O2 S1 C4 C3 . . . . -63.89(11) ?
    O3 S1 C4 C3 . . . . 66.76(10) ?
    C7 S1 C4 C3 . . . . -179.61(10) ?
    C3 C4 C5 O1 . . . . -1.14(18) ?
    S1 C4 C5 O1 . . . . -179.56(8) ?
    C3 C4 C5 C6 . . . . 179.18(10) ?
    S1 C4 C5 C6 . . . . 0.76(13) ?
    C1 O1 C5 C4 . . . . 0.96(15) ?
    C1 O1 C5 C6 . . . . -179.33(9) ?
    C4 C5 C6 C7 . . . . 0.21(14) ?
    O1 C5 C6 C7 . . . . -179.51(9) ?
    C5 C6 C7 S1 . . . . -1.03(11) ?
    O2 S1 C7 C6 . . . . -112.07(8) ?
    O3 S1 C7 C6 . . . . 116.50(8) ?
    C4 S1 C7 C6 . . . . 1.28(9) ?
    C10 N2 C9 O4 . . . . 178.17(11) ?
    C10 N2 C9 C3 . . . . 0.86(12) ?
    C4 C3 C9 O4 . . . . 58.53(13) ?
    C11 C3 C9 O4 . . . . -179.02(10) ?
    C2 C3 C9 O4 . . . . -57.96(14) ?
    C4 C3 C9 N2 . . . . -124.10(10) ?
    C11 C3 C9 N2 . . . . -1.65(11) ?
    C2 C3 C9 N2 . . . . 119.41(10) ?
    C9 N2 C10 C15 . . . . -179.69(12) ?
    C9 N2 C10 C11 . . . . 0.40(13) ?
    C15 C10 C11 C12 . . . . -1.83(17) ?
    N2 C10 C11 C12 . . . . 178.09(10) ?
    C15 C10 C11 C3 . . . . 178.57(11) ?
    N2 C10 C11 C3 . . . . -1.51(12) ?
    C4 C3 C11 C12 . . . . -58.40(15) ?
    C2 C3 C11 C12 . . . . 65.64(15) ?
    C9 C3 C11 C12 . . . . -177.67(11) ?
    C4 C3 C11 C10 . . . . 121.14(10) ?
    C2 C3 C11 C10 . . . . -114.81(10) ?
    C9 C3 C11 C10 . . . . 1.88(11) ?
    C10 C11 C12 C13 . . . . 1.27(16) ?
    C3 C11 C12 C13 . . . . -179.23(11) ?
    C11 C12 C13 C14 . . . . -0.03(17) ?
    C12 C13 C14 C15 . . . . -0.73(19) ?
    C11 C10 C15 C14 . . . . 1.04(18) ?
    N2 C10 C15 C14 . . . . -178.86(12) ?
    C13 C14 C15 C10 . . . . 0.22(19) ?
loop_
    _geom_hbond_atom_site_label_D
    _geom_hbond_atom_site_label_H
    _geom_hbond_atom_site_label_A
    _geom_hbond_site_symmetry_A
    _geom_hbond_distance_DH
    _geom_hbond_distance_HA
    _geom_hbond_distance_DA
    _geom_hbond_angle_DHA
    N1 H1 N3 5_575 0.89(2) 2.21(2) 3.0878(15) 170(2)
    N1 H2 O4 5_565 0.88(2) 2.01(2) 2.8790(14) 172.0(10)
    N2 H3 O3 6_565 0.84(2) 2.13(2) 2.9255(14) 159(2)
data_global
_journal_date_recd_electronic     2010-07-30
_journal_date_accepted     2010-08-16
_journal_name_full     'Acta Crystallographica, Section E'
_journal_year     2010
_journal_volume     66
_journal_issue      9
_journal_page_first     o2448
_journal_page_last     o2448
_journal_paper_category     QO
_journal_coeditor_code     CI5148
_publ_contact_author_name     'Chang-Sheng Yao'
_publ_contact_author_address
;
School of Chemistry and Chemical Engineering
Xuzhou Normal University
Xuzhou 221116
People's Republic of China
KeyLaboratory of Biotechnology for Medicinal Plants
Xuzhou Normal University
Xuzhou 221116
People's Republic of China
;
_publ_contact_author_email     'csyao@xznu.edu.cn'
_publ_contact_author_fax     '+86-516-83403165'
_publ_contact_author_phone     '+86-516-83403165'
_publ_section_title
;\
5'-Amino-2-oxo-2',3'-dihydrospiro[indoline-3,7'-thieno[3,2-<i>b</i>]pyran]-6'-\
carbonitrile 1',1'-dioxide
;
loop_
    _publ_author_name
    _publ_author_footnote
    _publ_author_address
    'Shen, Shi-De' .
;
Xuzhou Institute of Architectural Technology
Xuzhou 221116
People's Republic of China
;
    'Feng, Xiao-Dong' .
;
School of Chemistry and Chemical Engineering
Xuzhou Normal University
Xuzhou 221116
People's Republic of China
and
Key Laboratory of Biotechnology for Medicinal Plants
Xuzhou Normal University
Xuzhou 221116
People's Republic of China
;
    'Yang, Wei-Hua' .
;
School of Chemistry and Chemical Engineering
Xuzhou Normal University
Xuzhou 221116
People's Republic of China
;
    'Yao, Chang-Sheng' .
;
School of Chemistry and Chemical Engineering
Xuzhou Normal University
Xuzhou 221116
People's Republic of China
and
Key Laboratory of Biotechnology for Medicinal Plants
Xuzhou Normal University
Xuzhou 221116
People's Republic of China
;
