# Supplementary material for: 5′-Amino-2-oxo-2′,3′-dihydro­spiro­[indoline-3,7′-thieno[3,2-b]pyran]-6′-carbonitrile 1′,1′-dioxide
Source: Acta Crystallogr Sect E Struct Rep Online. 2010 Aug 28;66(Pt 9):o2448. doi: 10.1107/S1600536810032861 (PMC3007879; doi:10.1107/S1600536810032861)
Supplement: Supplementary file 2 [file e-66-o2448-Isup2.hkl]

# 
# h,k,l, Fc-squared, Fo-squared, sigma(Fo-squared) and status flag 
# 
data_I
_shelx_title '  _m100624c' 
_shelx_refln_list_code          4 
_shelx_F_calc_maximum      270.44 
_exptl_crystal_F_000      1360.00 
_reflns_d_resolution_high  0.7095 
 
loop_ 
 _symmetry_equiv_pos_as_xyz 
 'x, y, z' 
 '-x, y, -z+1/2' 
 'x+1/2, y+1/2, z' 
 '-x+1/2, y+1/2, -z+1/2' 
 '-x, -y, -z' 
 'x, -y, z-1/2' 
 '-x+1/2, -y+1/2, -z' 
 'x+1/2, -y+1/2, z-1/2' 
 
_cell_length_a    30.6690 
_cell_length_b     8.1760 
_cell_length_c    12.2290 
_cell_angle_alpha  90.000 
_cell_angle_beta  112.611 
_cell_angle_gamma  90.000 
 
_shelx_F_squared_multiplier     1.000 
 
loop_ 
 _refln_index_h 
 _refln_index_k 
 _refln_index_l 
 _refln_F_squared_calc 
 _refln_F_squared_meas 
 _refln_F_squared_sigma 
 _refln_observed_status 
   2   0   0     4652.11      707.23   1348.10 o 
   6   0   0    25803.31    26369.67   1006.08 o 
   8   0   0     3319.92     3780.82    133.17 o 
  10   0   0    17359.74    18367.63    152.98 o 
  12   0   0       13.77       45.51      7.27 o 
  14   0   0     1288.98     1441.97     41.51 o 
  16   0   0     4242.06     4079.09     41.71 o 
  18   0   0     7624.50     8542.12    147.28 o 
  20   0   0     3380.15     3157.78     53.26 o 
  22   0   0     6948.41     6697.64    204.42 o 
  24   0   0    31475.44    34106.70    268.39 o 
  26   0   0      495.65      465.94     26.01 o 
  28   0   0      432.61      478.79     34.29 o 
  30   0   0     2605.02     2717.17     67.40 o 
  32   0   0      256.93      240.80     13.84 o 
  34   0   0      530.11      579.19     32.77 o 
  36   0   0       35.88       30.55     15.08 o 
  38   0   0       68.45       63.24     59.14 o 
   3   1   0      513.34      528.98      6.45 o 
   5   1   0     5058.91     5666.80     35.82 o 
   7   1   0    24734.90    21853.52   1513.93 o 
   9   1   0     2211.00     2464.79     32.40 o 
  11   1   0    13322.07    15870.79    190.89 o 
  13   1   0      614.42      673.15     13.77 o 
  15   1   0     3550.88     3886.81     72.41 o 
  17   1   0     2195.44     1979.80     76.74 o 
  19   1   0      763.86      774.59     32.90 o 
  21   1   0      832.04      867.10     25.76 o 
  23   1   0     5054.90     5057.54     68.23 o 
  25   1   0     3067.00     2953.70     86.26 o 
  27   1   0       14.54       15.44      5.28 o 
  29   1   0      265.43      226.33     11.65 o 
  31   1   0        0.38        4.12      2.71 o 
  33   1   0      182.87      176.82     13.27 o 
  35   1   0      798.84      733.53     25.54 o 
  37   1   0       36.47       18.62     10.81 o 
  39   1   0      100.62       88.40     46.04 o 
   0   2   0    64009.02    69587.31   4031.85 o 
   2   2   0    22750.66    25402.09    229.08 o 
   4   2   0    12537.56    12977.01    134.45 o 
   6   2   0    68214.55    74062.23   2807.29 o 
   8   2   0    13197.29    15181.25    142.70 o 
  10   2   0    42165.80    48796.66    489.14 o 
  12   2   0     8144.41     8681.34    117.37 o 
  14   2   0    13101.86    14987.60    148.42 o 
  16   2   0      474.33      398.23     14.27 o 
  18   2   0        3.27        3.08      3.90 o 
  20   2   0      781.00      756.30     22.80 o 
  22   2   0      614.81      567.90     16.93 o 
  24   2   0     1258.50     1187.04     40.41 o 
  26   2   0     1271.38     1171.23     35.22 o 
  28   2   0      163.72      150.42     14.23 o 
  30   2   0     1648.16     1609.22     36.50 o 
  32   2   0      767.12      810.06     34.73 o 
  34   2   0     1854.68     1950.84     79.14 o 
  36   2   0       35.24       30.80     12.78 o 
  38   2   0      478.55      530.30     25.96 o 
   1   3   0     3037.29     3107.96     33.82 o 
   3   3   0     4548.82     4218.46    136.16 o 
   5   3   0     2478.47     2625.56     19.48 o 
   7   3   0    17484.00    19744.65    194.98 o 
   9   3   0    28152.46    33325.11    428.64 o 
  11   3   0      202.83      175.59      9.54 o 
  13   3   0     2713.93     2831.96     27.96 o 
  15   3   0     1030.12     1101.52     29.05 o 
  17   3   0      281.36      215.78      9.61 o 
  19   3   0      550.16      536.53     17.00 o 
  21   3   0      265.54      243.17      8.61 o 
  23   3   0      597.71      494.66     21.33 o 
  25   3   0      103.37       71.50     10.48 o 
  27   3   0      641.38      632.98     23.97 o 
  29   3   0      399.54      368.30     14.04 o 
  31   3   0     1133.58     1096.69     48.23 o 
  33   3   0     1388.50     1515.12     41.17 o 
  35   3   0        2.99        7.98      5.93 o 
  37   3   0      300.76      267.97     55.36 o 
   0   4   0       59.53       30.61      9.76 o 
   2   4   0      120.07      118.79      7.45 o 
   4   4   0     5943.01     5595.11    200.07 o 
   6   4   0    10034.03    11034.33    127.50 o 
   8   4   0       15.64       43.57      8.68 o 
  10   4   0     8398.10     9081.92     73.33 o 
  12   4   0     7179.38     7560.74    124.83 o 
  14   4   0      592.94      521.19     17.98 o 
  16   4   0     5272.29     5417.51     69.20 o 
  18   4   0      546.43      479.76     17.41 o 
  20   4   0     3074.64     3299.83     49.38 o 
  22   4   0       37.44       19.21      5.48 o 
  24   4   0       10.67       34.50      7.52 o 
  26   4   0       79.65      110.36      9.52 o 
  28   4   0      174.40      158.86     11.58 o 
  30   4   0      203.03      185.58     22.88 o 
  32   4   0       19.75       20.47     11.19 o 
  34   4   0       73.77       61.74     14.43 o 
  36   4   0      714.90      758.41     43.12 o 
   1   5   0     1449.38     1426.20     39.15 o 
   3   5   0     7463.54     7542.99    174.23 o 
   5   5   0     2163.87     2451.91     53.53 o 
   7   5   0     6824.48     6978.53     62.36 o 
   9   5   0      469.30      564.33     20.90 o 
  11   5   0      209.73      186.30     10.25 o 
  13   5   0     5695.88     5606.98    187.17 o 
  15   5   0      942.68     1018.88     31.45 o 
  17   5   0     6011.92     6076.18     85.50 o 
  19   5   0       17.73        5.85      5.92 o 
  21   5   0     1972.55     1929.84     56.51 o 
  23   5   0     1344.09     1492.26     38.75 o 
  25   5   0      567.80      586.53     25.79 o 
  27   5   0     1387.05     1444.32     55.61 o 
  29   5   0       81.57       70.23     16.90 o 
  31   5   0      785.84      768.50     39.66 o 
  33   5   0      133.31      122.07     31.82 o 
  35   5   0      204.66      135.43     41.40 o 
   0   6   0      717.72      767.55     35.89 o 
   2   6   0      385.58      405.93     16.43 o 
   4   6   0     2412.87     2648.63     36.74 o 
   6   6   0       85.76      104.17     18.95 o 
   8   6   0     2070.54     2078.10     35.37 o 
  10   6   0      300.54      306.02     12.80 o 
  12   6   0      386.73      387.64     15.82 o 
  14   6   0        0.74        9.03      5.60 o 
  16   6   0      130.77      137.89     16.55 o 
  18   6   0       80.92      100.44     20.83 o 
  20   6   0      112.91      118.05     21.82 o 
  22   6   0        1.31        8.68      5.46 o 
  24   6   0      459.67      424.32     24.61 o 
  26   6   0      482.95      452.12     26.46 o 
  28   6   0      131.88      134.14     29.39 o 
  30   6   0       80.06       65.45     16.34 o 
  32   6   0       26.50       27.95     10.71 o 
  34   6   0        6.85       12.29      9.81 o 
   1   7   0     1782.14     1733.68     44.31 o 
   3   7   0     4654.58     4899.18     69.13 o 
   5   7   0      217.75      209.34     20.15 o 
   7   7   0     2506.73     2396.49     50.86 o 
   9   7   0      300.50      227.76     18.69 o 
  11   7   0     2119.26     2067.84     35.33 o 
  13   7   0      601.96      680.47     29.13 o 
  15   7   0       60.39       50.24     10.58 o 
  17   7   0     1731.33     1723.14     44.41 o 
  19   7   0      984.08     1059.22     31.37 o 
  21   7   0      815.12      769.86     36.83 o 
  23   7   0     1055.31     1061.25     43.39 o 
  25   7   0       39.40       42.58     11.31 o 
  27   7   0     1199.79     1208.88     48.94 o 
  29   7   0       21.79       27.69     14.07 o 
  31   7   0     1285.08     1311.34     59.77 o 
   0   8   0       35.46       44.95     13.24 o 
   2   8   0      340.01      329.66     23.68 o 
   4   8   0        9.71       16.51      7.16 o 
   6   8   0       72.51       84.45     17.11 o 
   8   8   0        2.70        5.16      7.06 o 
  10   8   0      751.80      795.96     31.28 o 
  12   8   0        6.72       11.95      6.32 o 
  14   8   0      628.51      642.05     29.04 o 
  16   8   0      113.21      133.51     24.95 o 
  18   8   0      173.06      143.01     13.76 o 
  20   8   0      683.87      631.26     26.28 o 
  22   8   0        9.36       17.65      7.18 o 
  24   8   0      291.07      267.32     27.56 o 
  26   8   0       91.69       86.02     22.94 o 
  28   8   0        2.45        8.10      8.11 o 
   1   9   0      675.61      639.38     29.15 o 
   3   9   0      257.39      266.23     15.16 o 
   5   9   0      238.23      238.10     27.01 o 
   7   9   0      388.86      364.08     22.23 o 
   9   9   0       30.04       31.38      9.22 o 
  11   9   0     1548.53     1611.92     56.71 o 
  13   9   0       65.69       94.66     21.34 o 
  15   9   0      798.52      763.15     24.26 o 
  17   9   0      550.00      488.25     24.52 o 
  19   9   0      255.22      261.11     20.04 o 
  21   9   0      286.54      265.49     23.18 o 
  23   9   0      109.57      103.47     41.68 o 
   0  10   0       86.79       80.85     23.08 o 
   2  10   0      106.09       92.90     19.54 o 
   4  10   0      518.32      531.84     19.57 o 
   6  10   0        0.22        6.32      5.47 o 
   8  10   0     1149.87     1121.89     40.25 o 
  10  10   0     1443.82     1499.55     52.26 o 
  12  10   0        0.03       16.75      9.72 o 
  14  10   0     1969.45     2016.49     87.69 o 
  16  10   0       74.80       62.97     19.72 o 
  18  10   0      217.43      176.21     20.86 o 
   1  11   0      256.16      248.53     24.17 o 
   3  11   0       39.35       39.93     11.96 o 
   5  11   0       64.37       56.39     15.46 o 
   7  11   0       72.14       67.13     21.15 o 
   9  11   0       40.19       44.98     14.39 o 
  11  11   0        0.56        9.30     11.37 o 
 -39   1   1        7.93        4.22     10.87 o 
 -37   1   1      218.18      180.71     19.97 o 
 -35   1   1      183.43      190.61     13.57 o 
 -33   1   1      464.43      468.82     21.63 o 
 -31   1   1     1436.03     1398.56     32.68 o 
 -29   1   1      863.47      855.40     32.52 o 
 -27   1   1      607.24      580.59     23.77 o 
 -25   1   1       24.75       37.93      8.51 o 
 -23   1   1      246.75      227.36     11.25 o 
 -21   1   1     1595.00     1581.66     34.20 o 
 -19   1   1     3357.11     3095.20     30.58 o 
 -17   1   1      751.98      730.73     20.65 o 
 -15   1   1     3533.43     3741.08     23.93 o 
 -13   1   1        1.45       44.21      4.35 o 
 -11   1   1     1113.65      970.76      8.14 o 
  -9   1   1    17411.74    17930.90    140.63 o 
  -7   1   1     3831.25     3680.67     49.27 o 
  -5   1   1    15685.79    15709.85    117.14 o 
  -3   1   1     1936.43     1994.10     22.08 o 
  -1   1   1     5959.45     6119.02     61.56 o 
   1   1   1      116.07      109.37      2.23 o 
   3   1   1    16107.39    16853.82    117.88 o 
   5   1   1    12877.88    14478.31    114.65 o 
   7   1   1     2758.43     2355.05     19.89 o 
   9   1   1      997.73      799.90      6.91 o 
  11   1   1      260.56      381.88      8.27 o 
  13   1   1     1142.19     1062.73     20.27 o 
  15   1   1    15845.47    18927.64    219.01 o 
  17   1   1      345.51      288.02     10.28 o 
  19   1   1        6.02       24.17      5.12 o 
  21   1   1     3080.15     3081.24     44.09 o 
  23   1   1     4199.22     4235.61     61.11 o 
  25   1   1      614.82      641.28     17.74 o 
  27   1   1     2451.52     2389.83     50.01 o 
  29   1   1       31.86       25.20      6.98 o 
  31   1   1        3.61        8.19      6.30 o 
  33   1   1      628.14      592.89     25.65 o 
  35   1   1       11.40       13.08      8.36 o 
  37   1   1      350.01      326.25     18.74 o 
 -40   2   1      365.39      322.38     43.76 o 
 -38   2   1      222.11      224.40     23.89 o 
 -36   2   1       49.33       47.49     15.76 o 
 -34   2   1       80.48       66.87     18.22 o 
 -32   2   1     1820.55     1686.11     45.96 o 
 -30   2   1      181.55      159.39     10.62 o 
 -28   2   1      230.50      220.18     15.90 o 
 -26   2   1       89.97       95.17     12.55 o 
 -24   2   1     4295.86     4488.41     63.86 o 
 -22   2   1     1556.81     1373.58     30.05 o 
 -20   2   1      124.63      122.20      6.76 o 
 -18   2   1      108.07       77.21      6.80 o 
 -16   2   1      513.53      566.90     14.84 o 
 -14   2   1     4108.78     4051.87    209.03 o 
 -12   2   1     3776.84     4076.98     26.89 o 
 -10   2   1      294.05      209.33      4.50 o 
  -8   2   1    10404.59    12047.53    115.50 o 
  -6   2   1     1095.63     1091.35      7.46 o 
  -4   2   1     5066.73     4803.44     73.88 o 
  -2   2   1      984.55      907.54      6.62 o 
   0   2   1     4134.63     4060.67     44.30 o 
   2   2   1    49709.26    53983.79    459.41 o 
   4   2   1    37124.59    41010.52    545.40 o 
   6   2   1      616.06      466.59      9.58 o 
   8   2   1      448.57      494.61     11.30 o 
  10   2   1       17.03        6.48      2.65 o 
  12   2   1      979.68     1018.37     20.39 o 
  14   2   1     1949.22     2000.23     45.79 o 
  16   2   1        5.39        6.05      3.57 o 
  18   2   1     1329.21     1219.67     45.82 o 
  20   2   1      322.43      284.96     11.09 o 
  22   2   1     3592.00     3646.32     56.25 o 
  24   2   1      100.86      113.74      9.06 o 
  26   2   1       28.35       28.40      6.41 o 
  28   2   1       29.39       33.58      7.37 o 
  30   2   1       21.23       30.82      8.87 o 
  32   2   1        1.95        6.92      7.12 o 
  34   2   1       34.01       22.88      8.20 o 
  36   2   1      346.33      331.83     22.71 o 
  38   2   1       90.99       62.99     23.97 o 
 -39   3   1      158.16       98.03     43.12 o 
 -37   3   1        7.07        7.73      7.92 o 
 -35   3   1     1706.37     1724.78     65.39 o 
 -33   3   1       16.01       19.42      7.99 o 
 -31   3   1        5.71       14.19      6.24 o 
 -29   3   1       58.85       62.40      9.80 o 
 -27   3   1        1.20        2.98      4.73 o 
 -25   3   1        7.82       15.45      4.64 o 
 -23   3   1       94.59       95.14     10.58 o 
 -21   3   1        3.47       11.21      3.95 o 
 -19   3   1      116.89      111.22     11.41 o 
 -17   3   1       20.69       19.08      4.93 o 
 -15   3   1      581.57      613.20     16.48 o 
 -13   3   1     2372.88     1981.62     42.12 o 
 -11   3   1     8981.23     9829.80    129.56 o 
  -9   3   1     3201.01     3256.85     51.98 o 
  -7   3   1     1036.45      840.40     27.47 o 
  -5   3   1     3074.49     3157.81     79.61 o 
  -3   3   1    16575.41    17538.81    221.99 o 
  -1   3   1     2888.23     3259.22     59.23 o 
   1   3   1      465.05      337.89      7.63 o 
   3   3   1     1764.95     1923.17     20.57 o 
   5   3   1     1391.28     1432.24     27.68 o 
   7   3   1      368.43      307.01      9.34 o 
   9   3   1     1307.16     1469.65     30.46 o 
  11   3   1     3516.26     3461.87     32.19 o 
  13   3   1     4250.36     4211.41     79.44 o 
  15   3   1       54.31       76.23     14.80 o 
  17   3   1     2306.15     2206.16     32.68 o 
  19   3   1      303.61      294.52     12.84 o 
  21   3   1     1665.05     1628.78     38.01 o 
  23   3   1      422.84      433.21     18.94 o 
  25   3   1      491.43      406.38     18.95 o 
  27   3   1     1051.85     1034.11     40.69 o 
  29   3   1      149.19      136.67     17.00 o 
  31   3   1      612.54      628.63     22.37 o 
  33   3   1        3.89        7.39      7.74 o 
  35   3   1      196.59      159.16     47.95 o 
  37   3   1      626.95      663.93     43.85 o 
 -38   4   1        0.95        4.01      8.51 o 
 -36   4   1       47.39       42.88     13.54 o 
 -34   4   1      298.52      315.51     24.89 o 
 -32   4   1       51.12       62.14     16.26 o 
 -30   4   1     1713.01     1521.70     62.59 o 
 -28   4   1      694.30      656.86     31.39 o 
 -26   4   1     2591.20     2768.50     63.65 o 
 -24   4   1        0.56        3.37      3.55 o 
 -22   4   1     2255.08     1843.31     39.14 o 
 -20   4   1      943.62      795.94     22.18 o 
 -18   4   1     1504.39     1352.70     32.02 o 
 -16   4   1      185.05      143.62      7.44 o 
 -14   4   1      773.95      736.80     22.90 o 
 -12   4   1     1220.40     1320.11     34.66 o 
 -10   4   1     6520.19     6847.82     63.72 o 
  -8   4   1     2323.64     2269.03     25.11 o 
  -6   4   1    10185.36    11348.65    114.48 o 
  -4   4   1     5937.21     5877.16     86.36 o 
  -2   4   1     5024.90     5855.57     63.39 o 
   0   4   1      620.83      909.31     20.73 o 
   2   4   1    14551.49    16834.42    108.89 o 
   4   4   1        3.14        5.07      4.48 o 
   6   4   1       28.05       61.12     12.95 o 
   8   4   1     1386.60     1494.14     38.55 o 
  10   4   1     1983.51     2117.33     53.06 o 
  12   4   1        4.92       10.58      4.28 o 
  14   4   1     2286.25     2054.29     29.46 o 
  16   4   1       27.78       56.92     11.73 o 
  18   4   1      649.51      533.15     16.78 o 
  20   4   1      532.87      601.07     23.29 o 
  22   4   1     1036.62      891.14     28.63 o 
  24   4   1       64.95       21.75      5.90 o 
  26   4   1      927.87      944.77     41.76 o 
  28   4   1      859.93      864.11     29.94 o 
  30   4   1     1161.46     1294.16     58.27 o 
  32   4   1       57.69       77.51     19.58 o 
  34   4   1      131.04      134.08     47.97 o 
  36   4   1        6.43       19.93      7.96 o 
 -35   5   1      684.58      754.92     39.93 o 
 -33   5   1      848.94      920.98     39.68 o 
 -31   5   1      563.25      568.60     31.35 o 
 -29   5   1       66.87       66.11     14.79 o 
 -27   5   1      692.85      678.73     32.13 o 
 -25   5   1      281.79      265.64     18.48 o 
 -23   5   1      134.46      101.09     12.50 o 
 -21   5   1      506.82      380.18     18.81 o 
 -19   5   1       27.89       21.08      5.67 o 
 -17   5   1     1681.61     1673.92     39.72 o 
 -15   5   1     1685.98     1613.86     26.54 o 
 -13   5   1       28.11       33.29      7.35 o 
 -11   5   1       18.11       25.84      5.81 o 
  -9   5   1       27.95       40.27      9.14 o 
  -7   5   1      735.19      883.28     29.57 o 
  -5   5   1     2138.52     2093.98     53.43 o 
  -3   5   1      460.85      445.46     14.07 o 
  -1   5   1      818.46      864.62     24.45 o 
   1   5   1     5203.81     5485.51    109.91 o 
   3   5   1      563.70      727.23     21.63 o 
   5   5   1      470.39      421.37     17.62 o 
   7   5   1     2078.08     2113.38     30.43 o 
   9   5   1     3245.92     3455.76     46.48 o 
  11   5   1     4575.00     4811.22     59.06 o 
  13   5   1     3355.55     3427.45     45.69 o 
  15   5   1       10.00       11.53      4.82 o 
  17   5   1     2254.06     2187.78     46.06 o 
  19   5   1     2128.66     2013.55     29.31 o 
  21   5   1        0.11        5.27      5.21 o 
  23   5   1      937.54      822.07     30.72 o 
  25   5   1      726.63      688.36     31.59 o 
  27   5   1      699.20      687.70     44.08 o 
  29   5   1       51.31       41.72     11.93 o 
  31   5   1      133.72      119.88     23.58 o 
  33   5   1      311.57      324.55     32.52 o 
 -34   6   1      869.54      966.04     46.26 o 
 -32   6   1      364.20      379.82     27.70 o 
 -30   6   1      753.04      779.12     37.20 o 
 -28   6   1      439.08      435.27     20.80 o 
 -26   6   1       76.41       94.44     21.86 o 
 -24   6   1      708.70      719.02     34.73 o 
 -22   6   1      186.63      204.03     12.55 o 
 -20   6   1     1486.92     1595.86     46.69 o 
 -18   6   1     2887.00     2708.63     48.90 o 
 -16   6   1     5743.36     6056.52    115.51 o 
 -14   6   1      599.02      588.28     23.34 o 
 -12   6   1     1080.64      965.96     25.60 o 
 -10   6   1     1364.18     1381.29     39.25 o 
  -8   6   1     4071.96     4036.58     53.37 o 
  -6   6   1       65.12       80.12     15.68 o 
  -4   6   1     3725.61     3548.71     48.16 o 
  -2   6   1      114.28      154.41     17.26 o 
   0   6   1     1522.65     1513.08     25.98 o 
   2   6   1      220.90      262.01     14.31 o 
   4   6   1     2611.25     2550.25     36.29 o 
   6   6   1     6162.07     6113.54     75.58 o 
   8   6   1    10590.75    10430.76    121.02 o 
  10   6   1     4044.65     4094.00     61.93 o 
  12   6   1      491.76      496.14     20.92 o 
  14   6   1      307.39      306.19     15.12 o 
  16   6   1     1419.12     1405.17     43.29 o 
  18   6   1      282.85      272.48     18.16 o 
  20   6   1      415.79      472.21     20.51 o 
  22   6   1      102.66       85.21     17.16 o 
  24   6   1      616.63      622.51     31.49 o 
  26   6   1      368.11      406.46     23.37 o 
  28   6   1     1384.54     1501.51     59.62 o 
  30   6   1     1280.61     1347.21     68.60 o 
  32   6   1     2250.48     2425.42     99.66 o 
 -31   7   1      186.45      191.15     45.36 o 
 -29   7   1      465.96      485.83     24.64 o 
 -27   7   1      960.43      978.75     42.42 o 
 -25   7   1        0.02       10.36      7.15 o 
 -23   7   1       15.14       16.83      5.73 o 
 -21   7   1      843.29      841.50     31.44 o 
 -19   7   1      549.57      525.55     24.59 o 
 -17   7   1     3566.26     3623.22     80.72 o 
 -15   7   1     2585.96     2605.00     55.41 o 
 -13   7   1     2133.70     2136.42     42.97 o 
 -11   7   1     2536.90     2586.86     46.94 o 
  -9   7   1        2.51        9.26      5.94 o 
  -7   7   1     1705.82     1752.37     41.35 o 
  -5   7   1      128.98      161.36     20.59 o 
  -3   7   1       25.49       43.37      8.91 o 
  -1   7   1     2898.90     2926.18     49.57 o 
   1   7   1       99.20      139.60     24.84 o 
   3   7   1      827.96      822.14     31.23 o 
   5   7   1       47.02       59.85     11.58 o 
   7   7   1       31.76       40.77      8.57 o 
   9   7   1     2863.38     2848.26     51.46 o 
  11   7   1     8109.89     8320.11    116.77 o 
  13   7   1       16.45       21.80      5.89 o 
  15   7   1      143.52      140.34     24.31 o 
  17   7   1     1911.94     1802.45     37.56 o 
  19   7   1      269.98      222.31     13.65 o 
  21   7   1       29.31       27.82      7.41 o 
  23   7   1     1152.59     1197.11     52.76 o 
  25   7   1      472.18      501.42     27.48 o 
  27   7   1       84.70       73.92     17.84 o 
  29   7   1        9.48       11.04     10.27 o 
 -28   8   1      519.94      557.85     28.52 o 
 -26   8   1      948.57      982.75     53.58 o 
 -24   8   1       67.24       68.86     16.44 o 
 -22   8   1       74.26       99.40     21.84 o 
 -20   8   1     1742.15     1814.58     67.25 o 
 -18   8   1        0.30        8.39      7.98 o 
 -16   8   1     1159.73     1242.85     38.36 o 
 -14   8   1      336.45      338.10     14.58 o 
 -12   8   1      160.82      167.89     28.23 o 
 -10   8   1      138.71      154.97     16.83 o 
  -8   8   1     2191.12     2138.64     47.23 o 
  -6   8   1      481.19      423.15     22.93 o 
  -4   8   1        0.37        6.20      6.19 o 
  -2   8   1       43.94       35.20      7.78 o 
   0   8   1      393.70      308.55     22.72 o 
   2   8   1      688.27      599.03     26.04 o 
   4   8   1     4190.16     4143.18     81.50 o 
   6   8   1       27.70       38.30      8.71 o 
   8   8   1       73.86       68.25     12.14 o 
  10   8   1     3833.93     4109.05     96.41 o 
  12   8   1     1110.63     1069.74     30.33 o 
  14   8   1     1427.83     1556.24     48.73 o 
  16   8   1       57.24       66.45     15.51 o 
  18   8   1      649.18      639.71     24.58 o 
  20   8   1       11.59       12.99      6.97 o 
  22   8   1      165.15      149.52     44.04 o 
  24   8   1       19.05       12.31      9.09 o 
  26   8   1      149.08      154.68     39.66 o 
 -25   9   1        0.36        4.66     10.10 o 
 -23   9   1      489.26      492.35     23.08 o 
 -21   9   1      904.15      947.91     37.24 o 
 -19   9   1      170.35      182.01     25.33 o 
 -17   9   1      242.61      254.22     26.29 o 
 -15   9   1      239.91      262.30     27.03 o 
 -13   9   1       94.77      107.94     18.32 o 
 -11   9   1      640.46      668.75     31.99 o 
  -9   9   1      274.89      304.34     17.32 o 
  -7   9   1      114.52      119.86     24.29 o 
  -5   9   1       98.36      120.27     16.30 o 
  -3   9   1     1196.00     1192.57     37.53 o 
  -1   9   1        2.11       10.10      6.99 o 
   1   9   1      383.18      321.46     19.46 o 
   3   9   1      360.08      315.04     21.13 o 
   5   9   1     1000.38     1022.80     33.74 o 
   7   9   1        5.39       12.43      6.56 o 
   9   9   1      550.95      585.64     29.54 o 
  11   9   1       23.41       22.45      7.58 o 
  13   9   1     1057.23     1054.29     40.98 o 
  15   9   1       21.54       21.04      6.51 o 
  17   9   1      478.88      526.24     22.04 o 
  19   9   1       18.89       13.28      7.38 o 
  21   9   1      341.27      355.68     24.67 o 
  23   9   1     1104.54     1101.05     53.09 o 
 -20  10   1        0.19        8.52      8.84 o 
 -18  10   1      548.99      567.33     27.54 o 
 -16  10   1        8.87       12.38      7.36 o 
 -14  10   1     1762.08     1795.97     62.46 o 
 -12  10   1      425.47      490.58     33.55 o 
 -10  10   1      171.29      167.64     18.84 o 
  -8  10   1       30.21       33.12      9.56 o 
  -6  10   1       45.58       57.40     12.32 o 
  -4  10   1       22.10       21.33      6.98 o 
  -2  10   1        7.53       11.20      6.29 o 
   0  10   1       96.19       95.72     19.55 o 
   2  10   1       18.24       17.48      8.50 o 
   4  10   1       36.18       50.17     12.37 o 
   6  10   1      292.91      328.09     24.43 o 
   8  10   1      139.58       78.71     27.86 o 
  10  10   1     1595.26     1662.15     51.52 o 
  12  10   1       97.21       92.51     21.55 o 
  14  10   1       38.38       51.09     17.67 o 
  16  10   1       75.37       57.42     19.70 o 
  18  10   1       46.82       47.19     18.91 o 
 -11  11   1      151.55      147.77     38.27 o 
  -9  11   1      923.28      942.77     42.74 o 
  -7  11   1       40.65       37.16      9.63 o 
  -5  11   1        7.78        9.96      6.20 o 
  -3  11   1        4.45       11.69      7.60 o 
  -1  11   1      417.38      441.85     18.40 o 
   1  11   1       71.72       69.62     23.28 o 
   3  11   1      589.07      563.69     24.51 o 
   5  11   1      230.91      200.89     23.68 o 
   7  11   1      254.78      236.75     24.72 o 
   9  11   1      771.17      786.68     33.04 o 
 -40   0   2       17.69       18.45     12.77 o 
 -38   0   2     2485.70     2333.97    163.22 o 
 -36   0   2      134.59      111.19     54.81 o 
 -34   0   2     2453.25     2571.39    130.30 o 
 -32   0   2     1027.38     1056.47     30.03 o 
 -30   0   2     1794.65     1805.00     55.77 o 
 -28   0   2    17737.85    17635.80    216.80 o 
 -26   0   2     3129.48     2990.19     60.86 o 
 -24   0   2    12935.06    12584.22    191.68 o 
 -22   0   2      244.86      227.66     13.52 o 
 -20   0   2     5930.70     6373.19     76.02 o 
 -18   0   2     1278.58     1289.25     45.66 o 
 -16   0   2     1158.58      952.09     24.89 o 
 -14   0   2     5239.60     5623.61    169.30 o 
 -12   0   2     9195.89    10276.19    116.35 o 
 -10   0   2     3038.76     2718.96     27.55 o 
  -8   0   2     3770.69     3834.39     36.12 o 
  -6   0   2     8041.83     8595.63    207.40 o 
   2   0   2       70.84       54.00      1.72 o 
   4   0   2      225.02      318.64      5.02 o 
   6   0   2     3353.51     3314.08     57.04 o 
   8   0   2    24973.18    28352.42    491.12 o 
  10   0   2     8237.44     8210.62     57.27 o 
  12   0   2       29.89       33.80      5.19 o 
  14   0   2    10422.72    10536.91    111.23 o 
  16   0   2     5962.92     6241.61    136.73 o 
  18   0   2        0.29        6.92      5.39 o 
  20   0   2    11314.16    11349.95    267.87 o 
  22   0   2      413.00      403.00     17.91 o 
  24   0   2     9219.65     8920.56    180.15 o 
  26   0   2     1234.78     1237.32     62.79 o 
  28   0   2     1635.96     1647.64     59.45 o 
  30   0   2     2398.53     2401.59    118.46 o 
  32   0   2      239.08      216.61     66.46 o 
  34   0   2      771.49      772.18     48.15 o 
  36   0   2      218.05      176.56     23.15 o 
 -41   1   2       17.68       11.73      8.57 o 
 -39   1   2      494.47      506.11     30.47 o 
 -37   1   2        8.67        6.93      6.37 o 
 -35   1   2      782.08      753.74     25.39 o 
 -33   1   2      669.90      678.81     28.80 o 
 -31   1   2      982.80      946.98     33.89 o 
 -29   1   2      305.71      285.55     17.45 o 
 -27   1   2        0.96        2.75      4.09 o 
 -25   1   2       12.26        9.15      3.15 o 
 -23   1   2       77.98       59.06     12.38 o 
 -21   1   2       79.64      104.61      5.85 o 
 -19   1   2     1326.81     1325.12     34.09 o 
 -17   1   2     1022.90      976.07     23.13 o 
 -15   1   2      246.95      235.35     10.63 o 
 -13   1   2       89.64      109.17      5.66 o 
 -11   1   2     8770.12     9263.00    131.29 o 
  -9   1   2    37703.02    41004.74    436.42 o 
  -7   1   2        2.31       22.06      6.21 o 
  -5   1   2       13.95       12.49      1.62 o 
  -3   1   2      202.51      210.52      2.42 o 
  -1   1   2     1571.64     1288.43      7.99 o 
   1   1   2    16645.50    17827.60    134.69 o 
   3   1   2     9109.88     9987.88     58.81 o 
   5   1   2     6276.07     6652.82     79.72 o 
   7   1   2      276.73      340.47      5.75 o 
   9   1   2     1622.12     1653.39     27.80 o 
  11   1   2      198.72      270.99      9.68 o 
  13   1   2      324.21      297.96      8.26 o 
  15   1   2     3622.94     3600.91     69.84 o 
  17   1   2       94.44       85.54      5.27 o 
  19   1   2     2908.72     2929.48     66.66 o 
  21   1   2     3310.35     3206.92     46.31 o 
  23   1   2     1674.21     1681.08     35.55 o 
  25   1   2     1237.81     1195.99     43.15 o 
  27   1   2        7.29       12.22      4.55 o 
  29   1   2      780.24      748.01     37.12 o 
  31   1   2      255.89      235.84     23.26 o 
  33   1   2      127.96      147.84     31.97 o 
  35   1   2        6.19       14.13      8.07 o 
  37   1   2       22.88       13.38      9.88 o 
 -40   2   2      284.01      259.23     32.93 o 
 -38   2   2     1283.33     1387.64     51.31 o 
 -36   2   2     2366.71     2559.71     58.76 o 
 -34   2   2      513.88      505.55     26.32 o 
 -32   2   2        5.90        2.37      5.46 o 
 -30   2   2     2814.84     2890.00     70.21 o 
 -28   2   2     1763.44     1756.90     51.49 o 
 -26   2   2      300.69      271.67     13.96 o 
 -24   2   2     5116.56     5180.58     69.07 o 
 -22   2   2     1297.24     1178.97     32.64 o 
 -20   2   2     5044.24     5105.79     72.86 o 
 -18   2   2     1396.17     1619.90     37.18 o 
 -16   2   2     1586.38     1634.92     37.57 o 
 -14   2   2     5822.79     6364.23     98.83 o 
 -12   2   2     8879.46    10521.30     48.11 o 
 -10   2   2      136.65      115.86     12.05 o 
  -8   2   2       14.82        5.47      1.57 o 
  -6   2   2     4211.95     3925.95     43.03 o 
  -4   2   2    11036.13    11832.74    100.12 o 
  -2   2   2     6400.03     6650.91     90.09 o 
   0   2   2    40782.45    46217.90    346.01 o 
   2   2   2      153.39      100.75      2.67 o 
   4   2   2    24955.64    26499.59    325.22 o 
   6   2   2      114.62      106.91      3.32 o 
   8   2   2      892.52      939.81     22.12 o 
  10   2   2    35141.16    40328.09    486.13 o 
  12   2   2     4672.45     5004.27     38.25 o 
  14   2   2     2266.65     2043.78     46.29 o 
  16   2   2     5353.09     5277.71     95.48 o 
  18   2   2      278.64      244.62     11.02 o 
  20   2   2     5862.59     5981.94     82.40 o 
  22   2   2      397.48      364.47     15.72 o 
  24   2   2      693.52      589.03     24.07 o 
  26   2   2      656.37      675.26     29.31 o 
  28   2   2      599.11      512.30     27.20 o 
  30   2   2     1261.17     1218.68     51.38 o 
  32   2   2      430.85      480.06     19.99 o 
  34   2   2     1965.18     2080.88     72.04 o 
  36   2   2        1.89        5.79      7.77 o 
 -39   3   2      164.19      153.26     20.69 o 
 -37   3   2     4211.16     4539.78     87.21 o 
 -35   3   2        4.70       18.32      8.11 o 
 -33   3   2      692.14      742.58     23.89 o 
 -31   3   2     3021.66     2987.85     89.41 o 
 -29   3   2     1094.06     1004.77     40.72 o 
 -27   3   2     1130.96     1087.63     44.74 o 
 -25   3   2       53.97       62.39      7.30 o 
 -23   3   2      319.56      316.89     11.46 o 
 -21   3   2     1979.27     2050.86     29.52 o 
 -19   3   2       69.01       56.52      7.01 o 
 -17   3   2      225.39      150.35      5.59 o 
 -15   3   2     1790.94     1876.54     42.75 o 
 -13   3   2     5347.60     5809.79     60.53 o 
 -11   3   2     1931.99     2089.88     51.29 o 
  -9   3   2        0.16        5.36      3.05 o 
  -7   3   2    13904.25    15531.29    132.14 o 
  -5   3   2      246.45      250.43      5.75 o 
  -3   3   2    13484.19    15343.09    149.07 o 
  -1   3   2     2034.54     2372.41     30.44 o 
   1   3   2     1035.96      966.01     12.03 o 
   3   3   2     2719.42     2628.75     34.55 o 
   5   3   2     3569.05     3490.04     25.54 o 
   7   3   2      133.58      164.40      8.36 o 
   9   3   2     3752.40     4182.00     47.52 o 
  11   3   2      669.29      713.03     18.17 o 
  13   3   2        0.22        8.57      3.36 o 
  15   3   2      888.59      942.77     25.76 o 
  17   3   2     9059.15     8567.47     92.86 o 
  19   3   2      265.03      306.93     11.58 o 
  21   3   2     9326.90     8681.08    160.39 o 
  23   3   2     2682.31     2767.70     50.44 o 
  25   3   2       70.57       46.76     12.29 o 
  27   3   2     1201.68     1184.80     30.09 o 
  29   3   2      169.60      171.98     14.24 o 
  31   3   2      144.17      147.36     36.62 o 
  33   3   2     1057.33     1081.44     52.20 o 
  35   3   2      225.76      206.11     26.78 o 
 -38   4   2        0.45        2.73     12.81 o 
 -36   4   2      630.57      623.64     24.79 o 
 -34   4   2     1106.20     1106.31     33.19 o 
 -32   4   2       12.25       15.02      6.41 o 
 -30   4   2      519.71      525.50     25.70 o 
 -28   4   2      729.25      598.00     29.21 o 
 -26   4   2       67.88       98.52     19.38 o 
 -24   4   2       38.97       59.38     11.52 o 
 -22   4   2        1.34        2.41      6.48 o 
 -20   4   2     2305.77     2346.70     36.44 o 
 -18   4   2     4969.60     4590.14    101.36 o 
 -16   4   2       59.34       58.45      7.62 o 
 -14   4   2     1762.74     1607.45     21.11 o 
 -12   4   2       59.72       78.67      6.58 o 
 -10   4   2     2359.04     2397.69     24.38 o 
  -8   4   2      274.25      327.37      9.71 o 
  -6   4   2     3704.15     3808.17     33.95 o 
  -4   4   2     4326.77     4949.28     36.85 o 
  -2   4   2      579.86      465.23     13.41 o 
   0   4   2     1192.56     1297.62     28.64 o 
   2   4   2      497.22      559.36     15.04 o 
   4   4   2    14704.93    16245.81    139.49 o 
   6   4   2    21926.29    26323.68    183.60 o 
   8   4   2       23.05       18.30      4.91 o 
  10   4   2     7062.38     7403.87     81.78 o 
  12   4   2      698.60      699.96     23.07 o 
  14   4   2     1884.75     1891.55     27.59 o 
  16   4   2       30.32       57.09      8.00 o 
  18   4   2      473.60      479.34     19.85 o 
  20   4   2      529.15      354.67     17.23 o 
  22   4   2      157.07      157.54     14.69 o 
  24   4   2        3.05       10.45      7.13 o 
  26   4   2        9.92       15.17      6.50 o 
  28   4   2       59.21       58.66     14.35 o 
  30   4   2      221.58      187.80     17.74 o 
  32   4   2       12.03       15.19      9.40 o 
  34   4   2      482.26      477.26     25.77 o 
 -37   5   2     2480.13     2538.25    104.04 o 
 -35   5   2       14.39        2.94      9.53 o 
 -33   5   2      554.22      556.56     23.88 o 
 -31   5   2     2820.29     3057.89    118.93 o 
 -29   5   2     1002.50      997.62     40.46 o 
 -27   5   2     2061.74     2305.22     51.03 o 
 -25   5   2      109.87      128.36     24.41 o 
 -23   5   2        5.22        5.42      3.98 o 
 -21   5   2     2321.41     2205.69     37.17 o 
 -19   5   2      148.99      199.73     11.65 o 
 -17   5   2     3351.19     3126.58     46.95 o 
 -15   5   2      334.98      275.82     11.99 o 
 -13   5   2     3649.05     3515.24     47.98 o 
 -11   5   2       62.69       60.54     11.03 o 
  -9   5   2       82.11      107.68     15.67 o 
  -7   5   2     3583.72     3583.77     36.69 o 
  -5   5   2      574.16      666.06     20.98 o 
  -3   5   2     2015.61     1983.74     50.49 o 
  -1   5   2     2728.95     2871.10     32.82 o 
   1   5   2      350.85      379.17     14.56 o 
   3   5   2     8163.36     7989.53    149.93 o 
   5   5   2       50.71       61.87     12.67 o 
   7   5   2    15732.14    16963.79    600.27 o 
   9   5   2      630.15      686.27     23.05 o 
  11   5   2    13437.46    13980.83    102.23 o 
  13   5   2      124.98      155.81     10.50 o 
  15   5   2      428.24      313.72     16.09 o 
  17   5   2     2864.59     2786.91     44.49 o 
  19   5   2      457.37      320.24     19.47 o 
  21   5   2     1617.50     1587.19     43.74 o 
  23   5   2      999.82     1034.33     32.44 o 
  25   5   2      836.71      811.93     34.65 o 
  27   5   2     1873.88     1904.15     71.71 o 
  29   5   2      712.50      688.96     29.55 o 
  31   5   2     1746.34     1810.37    108.18 o 
  33   5   2      869.69     1068.86     65.88 o 
 -34   6   2       20.40       21.01      9.41 o 
 -32   6   2       47.20       38.65     10.53 o 
 -30   6   2        1.68        2.95      5.93 o 
 -28   6   2       99.42       85.28     17.31 o 
 -26   6   2        2.68        8.87      7.28 o 
 -24   6   2      187.84      173.43     33.15 o 
 -22   6   2      152.23      142.45     24.83 o 
 -20   6   2     2051.56     2034.39     59.31 o 
 -18   6   2       10.33       19.91      6.00 o 
 -16   6   2       30.20       29.01      7.83 o 
 -14   6   2       30.92       29.59      6.57 o 
 -12   6   2     2767.18     2604.66     48.45 o 
 -10   6   2      116.43      122.41     12.43 o 
  -8   6   2      311.53      311.21     14.36 o 
  -6   6   2      341.83      374.02     14.86 o 
  -4   6   2      176.50      184.50     14.36 o 
  -2   6   2      602.84      622.53     20.89 o 
   0   6   2     1591.36     1553.24     23.90 o 
   2   6   2     2568.95     2580.21     37.49 o 
   4   6   2     1652.88     1718.41     29.27 o 
   6   6   2        0.36       12.64      6.93 o 
   8   6   2     1991.64     2011.96     29.96 o 
  10   6   2      173.92      170.42     14.38 o 
  12   6   2     9766.26     9969.32    158.65 o 
  14   6   2      524.61      487.70     23.89 o 
  16   6   2       13.97       21.31      6.41 o 
  18   6   2      527.27      508.95     22.89 o 
  20   6   2      107.63      125.41     14.03 o 
  22   6   2       11.36       11.32      5.16 o 
  24   6   2      305.49      291.72     19.46 o 
  26   6   2     1325.52     1366.41     39.98 o 
  28   6   2        2.93        9.12      7.91 o 
  30   6   2     1015.37     1008.52     48.77 o 
 -33   7   2       97.27       81.17     36.63 o 
 -31   7   2     1073.15     1118.35     54.87 o 
 -29   7   2       50.04       40.55     14.39 o 
 -27   7   2     4496.54     4802.76     69.41 o 
 -25   7   2      285.24      236.91     19.62 o 
 -23   7   2     1963.50     2042.19     74.68 o 
 -21   7   2     2017.77     2094.44     64.36 o 
 -19   7   2      760.68      776.69     37.53 o 
 -17   7   2     2323.38     2445.79     69.59 o 
 -15   7   2       86.27      113.60     14.26 o 
 -13   7   2     1392.34     1455.88     49.95 o 
 -11   7   2      117.86       85.65     16.50 o 
  -9   7   2      943.43      810.63     30.84 o 
  -7   7   2     5127.57     5030.41    106.69 o 
  -5   7   2       84.93       77.18     15.17 o 
  -3   7   2     6411.71     6239.64    120.05 o 
  -1   7   2      191.98      215.13     18.18 o 
   1   7   2     1467.95     1483.95     35.47 o 
   3   7   2     2912.61     2930.74     61.66 o 
   5   7   2      636.65      570.66     23.37 o 
   7   7   2     3210.19     3252.60     54.24 o 
   9   7   2       32.00       23.77      6.65 o 
  11   7   2     1211.07     1154.90     46.80 o 
  13   7   2     1429.59     1502.48     41.80 o 
  15   7   2     2175.57     2274.54     44.44 o 
  17   7   2     4819.55     4929.29     91.07 o 
  19   7   2      541.13      550.77     26.19 o 
  21   7   2      779.83      766.58     29.34 o 
  23   7   2       12.35       12.46     11.09 o 
  25   7   2      145.96      150.01     35.79 o 
  27   7   2     1949.63     2162.02    105.37 o 
  29   7   2      174.39      168.74     49.96 o 
 -30   8   2        4.50       13.33     12.73 o 
 -28   8   2      124.04      116.61     36.62 o 
 -26   8   2        1.26       11.98      8.11 o 
 -24   8   2      170.49      160.52     34.84 o 
 -22   8   2       13.39       20.18      6.77 o 
 -20   8   2      617.97      640.75     30.48 o 
 -18   8   2        0.62       14.09     10.12 o 
 -16   8   2       79.06       77.63     14.70 o 
 -14   8   2      834.67      794.93     45.14 o 
 -12   8   2     1048.92     1053.07     39.71 o 
 -10   8   2        5.39        7.70      5.75 o 
  -8   8   2     1565.62     1477.56     38.92 o 
  -6   8   2      316.51      274.29     20.86 o 
  -4   8   2      246.12      221.73     22.10 o 
  -2   8   2      251.67      228.25     23.83 o 
   0   8   2       11.29        9.07      8.41 o 
   2   8   2        0.47       12.43      5.51 o 
   4   8   2      336.61      300.65     20.15 o 
   6   8   2       40.40       45.38      9.74 o 
   8   8   2        0.07        9.11      6.58 o 
  10   8   2      195.41      228.30     21.95 o 
  12   8   2      825.76      775.19     32.88 o 
  14   8   2      386.94      325.19     16.67 o 
  16   8   2     1403.07     1435.17     49.87 o 
  18   8   2     2037.75     2024.84     46.63 o 
  20   8   2     1028.56     1010.83     43.94 o 
  22   8   2      328.49      321.14     26.54 o 
  24   8   2      368.79      378.90     41.38 o 
  26   8   2      304.82      354.92     29.22 o 
 -25   9   2       66.02       62.49     22.15 o 
 -23   9   2      738.73      745.64     38.56 o 
 -21   9   2      187.69      158.45     31.00 o 
 -19   9   2      249.95      244.48     21.84 o 
 -17   9   2     1898.41     1983.67     47.47 o 
 -15   9   2      125.16      136.12     24.61 o 
 -13   9   2     1565.00     1659.70     62.83 o 
 -11   9   2      612.30      628.24     31.74 o 
  -9   9   2      237.43      233.07     20.84 o 
  -7   9   2     1012.85      995.25     32.70 o 
  -5   9   2        5.78       14.19      6.15 o 
  -3   9   2     1521.83     1506.65     45.06 o 
  -1   9   2      193.32      223.81     36.77 o 
   1   9   2      316.09      308.94     17.76 o 
   3   9   2      921.26      908.02     33.36 o 
   5   9   2      218.41      237.57     37.87 o 
   7   9   2     1589.60     1194.45    247.82 o 
   9   9   2        2.47        7.90      7.09 o 
  11   9   2      119.49      112.50     24.59 o 
  13   9   2     1392.36     1471.55     36.67 o 
  15   9   2       41.57       40.78     11.59 o 
  17   9   2      613.12      572.96     24.80 o 
  19   9   2      322.46      253.54     27.38 o 
  21   9   2       30.54       21.66     13.32 o 
 -20  10   2     1456.99     1523.39     61.72 o 
 -18  10   2       27.50       30.27     10.61 o 
 -16  10   2       88.85       75.55     20.00 o 
 -14  10   2     4115.30     4404.81     78.72 o 
 -12  10   2       22.06       24.94      7.97 o 
 -10  10   2     1682.14     1786.43     63.01 o 
  -8  10   2       33.17       40.88     14.02 o 
  -6  10   2      454.37      440.55     18.02 o 
  -4  10   2       68.31       68.37     15.96 o 
  -2  10   2      182.32      256.77     35.54 o 
   0  10   2      412.86      440.88     18.43 o 
   2  10   2      391.55      410.86     20.50 o 
   4  10   2      351.77      339.75     19.37 o 
   6  10   2        0.18        5.94      6.11 o 
   8  10   2      264.61      295.14     23.41 o 
  10  10   2     3437.36     3653.83    101.48 o 
  12  10   2        2.89        5.63      7.67 o 
  14  10   2      271.52      266.36     22.37 o 
  16  10   2       26.74       28.59     13.16 o 
 -11  11   2     1042.96     1090.92     48.66 o 
  -9  11   2      321.71      320.99     27.76 o 
  -7  11   2        6.46        8.44      9.99 o 
  -5  11   2        2.19        7.47      5.72 o 
  -3  11   2       12.88       17.27      6.95 o 
  -1  11   2      335.89      351.98     21.95 o 
   1  11   2      252.66      231.68     31.95 o 
   3  11   2       32.45       25.80      9.17 o 
   5  11   2      163.98      141.20     32.20 o 
   7  11   2      478.59      456.04     30.35 o 
 -41   1   3       36.97       41.87     23.67 o 
 -39   1   3        0.49        7.16      5.70 o 
 -37   1   3      321.61      341.08     17.23 o 
 -35   1   3     2857.88     3145.94     71.24 o 
 -33   1   3       10.89        3.11      6.67 o 
 -31   1   3      474.68      461.82     18.56 o 
 -29   1   3     2054.24     1917.07     54.72 o 
 -27   1   3     3340.68     3372.06     65.92 o 
 -25   1   3     2362.75     2259.47     34.40 o 
 -23   1   3     4530.25     4479.17     52.44 o 
 -21   1   3     2632.34     2645.88     65.15 o 
 -19   1   3     1081.86      946.19     22.95 o 
 -17   1   3     2841.27     3478.51     27.54 o 
 -15   1   3     1092.64     1059.26     20.15 o 
 -13   1   3     2713.61     2427.17     33.83 o 
 -11   1   3      519.96      626.43     10.96 o 
  -9   1   3    30065.21    32690.86    504.08 o 
  -7   1   3     1357.92     1103.36     14.11 o 
  -5   1   3      271.08      353.32      4.73 o 
  -3   1   3     3027.28     2496.42     25.25 o 
  -1   1   3    43345.13    46379.86    787.72 o 
   1   1   3    73139.49    69153.40   4861.44 o 
   3   1   3     1236.21     1516.04     15.72 o 
   5   1   3      912.27     1118.36     14.22 o 
   7   1   3     3715.41     3277.79     48.50 o 
   9   1   3        0.53        4.21      2.91 o 
  11   1   3    18601.04    21356.23    299.23 o 
  13   1   3       28.48        6.59      3.53 o 
  15   1   3     6876.93     7511.89    111.97 o 
  17   1   3     4321.44     4089.36     87.64 o 
  19   1   3     1775.45     1744.95     38.89 o 
  21   1   3     1056.96     1042.56     40.30 o 
  23   1   3    11184.54    11228.79    163.65 o 
  25   1   3       46.07       54.27      8.18 o 
  27   1   3       52.54       57.00     13.00 o 
  29   1   3     2437.09     2432.44     98.16 o 
  31   1   3       11.82       17.87      6.71 o 
  33   1   3      377.49      422.93     18.88 o 
  35   1   3      785.98      810.32     39.26 o 
 -40   2   3      834.01      834.48     47.62 o 
 -38   2   3       48.00       60.67     16.74 o 
 -36   2   3      147.03      135.40     27.51 o 
 -34   2   3      453.65      412.72     26.68 o 
 -32   2   3        4.77        9.77      5.76 o 
 -30   2   3      423.78      409.86     20.09 o 
 -28   2   3      827.23      819.42     25.86 o 
 -26   2   3      905.94      788.01     28.24 o 
 -24   2   3        0.71        8.02      3.32 o 
 -22   2   3       11.09       23.07      4.66 o 
 -20   2   3     4539.11     4358.88     90.92 o 
 -18   2   3       48.76       41.04      3.07 o 
 -16   2   3     8391.38     9238.82    101.71 o 
 -14   2   3      707.71      676.17     17.56 o 
 -12   2   3      172.81      152.20      9.71 o 
 -10   2   3     7955.03     7875.76    138.00 o 
  -8   2   3     6094.00     6722.89     74.01 o 
  -6   2   3    20649.44    22036.26    258.42 o 
  -4   2   3     1280.97     1196.26     10.98 o 
  -2   2   3     1796.20     2088.94     20.49 o 
   0   2   3     5693.36     5497.72     78.35 o 
   2   2   3      886.55      828.55      9.62 o 
   4   2   3      431.90      471.18      5.63 o 
   6   2   3      193.33      251.47     10.80 o 
   8   2   3     1600.54     1575.33     29.37 o 
  10   2   3     1223.94     1225.94     28.69 o 
  12   2   3      522.13      449.90     11.75 o 
  14   2   3     2135.18     1986.47     40.27 o 
  16   2   3      434.89      329.03     10.08 o 
  18   2   3      108.96       97.98     10.26 o 
  20   2   3       58.01       65.83      6.53 o 
  22   2   3     1620.03     1619.99     51.94 o 
  24   2   3      409.76      407.63     25.37 o 
  26   2   3       95.28      100.15     20.69 o 
  28   2   3      332.63      322.56     23.75 o 
  30   2   3       91.16      100.25     24.09 o 
  32   2   3      512.13      504.55     19.67 o 
  34   2   3      110.21       88.08     29.99 o 
 -39   3   3     1187.29     1174.67     54.76 o 
 -37   3   3      373.13      357.37     24.03 o 
 -35   3   3      760.66      853.94     27.34 o 
 -33   3   3       93.52      127.72     24.39 o 
 -31   3   3      416.01      358.60     16.09 o 
 -29   3   3       14.69        9.74      5.28 o 
 -27   3   3      103.84      143.13     27.65 o 
 -25   3   3      370.59      405.67     16.32 o 
 -23   3   3     1260.11     1108.95     27.45 o 
 -21   3   3        4.73        6.67      2.98 o 
 -19   3   3      761.49      716.05     21.44 o 
 -17   3   3      370.82      290.97      9.43 o 
 -15   3   3      703.87      702.69     19.18 o 
 -13   3   3     1428.07     1455.35     30.14 o 
 -11   3   3       66.76       81.45      4.84 o 
  -9   3   3     5775.09     6497.44     68.78 o 
  -7   3   3      293.46      207.97      8.79 o 
  -5   3   3    13016.80    15137.12    122.30 o 
  -3   3   3      585.38      809.37     15.79 o 
  -1   3   3      396.02      340.35      8.83 o 
   1   3   3       50.33       21.29      4.46 o 
   3   3   3     1202.99     1035.99     20.48 o 
   5   3   3     7574.88     7913.07     40.97 o 
   7   3   3     1346.37     1224.60     24.29 o 
   9   3   3      998.74      998.34     24.44 o 
  11   3   3     3117.73     3149.40     37.20 o 
  13   3   3     4982.79     5092.88    100.56 o 
  15   3   3     2322.26     2377.22     45.53 o 
  17   3   3     3655.48     3551.09     49.57 o 
  19   3   3        0.04        5.50      5.12 o 
  21   3   3     2663.60     2916.13     57.83 o 
  23   3   3     3118.27     3142.01     78.64 o 
  25   3   3      632.43      745.14     34.92 o 
  27   3   3      745.01      748.68     29.53 o 
  29   3   3       81.79       83.44     19.67 o 
  31   3   3       19.04       22.52      8.11 o 
  33   3   3      306.96      328.47     39.74 o 
  35   3   3       99.60      109.07     38.79 o 
 -38   4   3      646.74      696.72     37.01 o 
 -36   4   3       47.08       47.08     15.03 o 
 -34   4   3      596.21      656.93     22.30 o 
 -32   4   3       82.87       71.06     17.68 o 
 -30   4   3     1339.18     1242.40     40.11 o 
 -28   4   3       72.74       48.38     12.86 o 
 -26   4   3      632.46      521.06     24.35 o 
 -24   4   3     1022.76      973.27     35.57 o 
 -22   4   3      106.80       71.44      8.85 o 
 -20   4   3       56.93       53.20      5.01 o 
 -18   4   3       76.39       89.54      6.44 o 
 -16   4   3     4409.15     4510.67     68.71 o 
 -14   4   3     1883.97     1932.27     24.23 o 
 -12   4   3     8231.57     8255.21    113.72 o 
 -10   4   3     3572.00     3732.37     42.80 o 
  -8   4   3     2064.47     2035.72     46.62 o 
  -6   4   3     3559.50     3729.05     39.99 o 
  -4   4   3        0.37       35.78      8.52 o 
  -2   4   3     1164.86     1346.64     29.79 o 
   0   4   3     3837.43     3717.10     42.85 o 
   2   4   3     3243.28     3288.77     33.22 o 
   4   4   3      214.89      138.97      7.36 o 
   6   4   3     2406.12     2367.35     22.56 o 
   8   4   3     1131.62     1043.55     31.00 o 
  10   4   3     1479.40     1437.02     32.96 o 
  12   4   3       34.62       41.55      8.93 o 
  14   4   3     1292.85     1248.07     34.86 o 
  16   4   3     5662.08     5444.99     76.12 o 
  18   4   3      810.59      750.78     24.66 o 
  20   4   3        0.42        8.89      5.55 o 
  22   4   3      447.16      449.07     22.48 o 
  24   4   3      630.02      728.37     33.86 o 
  26   4   3      179.86      174.85     14.76 o 
  28   4   3      561.19      556.69     23.68 o 
  30   4   3        0.45        5.56      7.07 o 
  32   4   3       13.12       13.31      8.61 o 
 -37   5   3      219.08      240.65     28.34 o 
 -35   5   3      437.26      430.74     23.42 o 
 -33   5   3       44.55       31.33      7.88 o 
 -31   5   3       35.00       33.00      9.16 o 
 -29   5   3       43.29       31.65      8.56 o 
 -27   5   3     1244.71     1095.23     29.39 o 
 -25   5   3       14.17       10.19      6.32 o 
 -23   5   3      752.26      656.64     26.13 o 
 -21   5   3      372.95      387.98     16.62 o 
 -19   5   3      273.90      236.17      8.68 o 
 -17   5   3      170.41      184.39     11.80 o 
 -15   5   3        1.45       13.07      4.55 o 
 -13   5   3      431.51      434.11     15.68 o 
 -11   5   3     3116.49     3231.76     47.83 o 
  -9   5   3      263.58      256.96     12.02 o 
  -7   5   3       68.32       68.04     14.04 o 
  -5   5   3      261.41      241.34     10.68 o 
  -3   5   3     4379.63     4600.81     47.68 o 
  -1   5   3    11253.52    12159.42     96.45 o 
   1   5   3      300.40      262.11     11.48 o 
   3   5   3      841.10      834.43     26.15 o 
   5   5   3      432.98      488.69     19.08 o 
   7   5   3      785.34      721.61     22.20 o 
   9   5   3     1014.19      994.09     30.04 o 
  11   5   3       14.62       14.81      4.95 o 
  13   5   3     4657.13     4583.51     67.61 o 
  15   5   3      371.91      373.32     16.57 o 
  17   5   3     1467.45     1405.60     44.85 o 
  19   5   3      120.95      160.30     14.87 o 
  21   5   3     1959.58     1925.34     42.70 o 
  23   5   3      542.33      476.94     26.02 o 
  25   5   3      342.17      339.38     23.42 o 
  27   5   3     1370.70     1440.68     37.20 o 
  29   5   3       11.25       37.32     13.02 o 
  31   5   3      179.15      149.34     37.32 o 
 -36   6   3      562.38      592.41     36.94 o 
 -34   6   3     1875.67     1836.42     91.13 o 
 -32   6   3      614.05      651.05     27.09 o 
 -30   6   3      686.10      711.22     23.50 o 
 -28   6   3      378.06      400.31     20.38 o 
 -26   6   3     2744.26     2668.72     79.81 o 
 -24   6   3      349.33      358.99     18.75 o 
 -22   6   3       66.49       98.06     17.92 o 
 -20   6   3     1933.51     2022.89     49.16 o 
 -18   6   3      543.16      488.96     21.76 o 
 -16   6   3     1131.96     1224.72     42.53 o 
 -14   6   3      904.50      889.56     32.66 o 
 -12   6   3     4161.74     3874.19     58.23 o 
 -10   6   3     6420.03     6607.69     90.87 o 
  -8   6   3      694.95      620.97     21.69 o 
  -6   6   3     2978.39     2840.37     42.29 o 
  -4   6   3      767.55      736.07     24.15 o 
  -2   6   3     1387.62     1509.53     21.56 o 
   0   6   3     1451.10     1263.45     38.88 o 
   2   6   3      549.10      550.57     19.05 o 
   4   6   3     1736.17     1507.65     38.12 o 
   6   6   3     1623.77     1699.62     41.07 o 
   8   6   3       48.99       39.98      8.58 o 
  10   6   3      245.72      237.72     16.55 o 
  12   6   3     3770.23     3800.90     65.83 o 
  14   6   3     5086.55     5132.09     98.76 o 
  16   6   3      156.77      149.54     14.42 o 
  18   6   3      219.94      250.57     36.53 o 
  20   6   3      530.54      557.24     27.23 o 
  22   6   3       45.43       41.53      9.56 o 
  24   6   3      616.94      688.14     23.75 o 
  26   6   3        7.83       21.21      7.68 o 
  28   6   3       40.77       34.45     12.38 o 
  30   6   3      149.01      128.05     44.71 o 
 -33   7   3     1519.51     1595.64     69.63 o 
 -31   7   3       40.15       37.70     11.74 o 
 -29   7   3      309.94      265.65     31.44 o 
 -27   7   3       50.40       54.66     14.15 o 
 -25   7   3        4.33       12.96      7.78 o 
 -23   7   3      902.99      866.95     36.35 o 
 -21   7   3      329.37      307.75     18.95 o 
 -19   7   3      489.82      435.87     27.72 o 
 -17   7   3        1.53        6.68      4.49 o 
 -15   7   3      334.60      362.66     22.47 o 
 -13   7   3      501.41      447.93     22.12 o 
 -11   7   3     3138.88     3072.18     51.07 o 
  -9   7   3     3267.32     3514.98     71.90 o 
  -7   7   3       56.33       54.28     10.81 o 
  -5   7   3      136.04      103.78     13.51 o 
  -3   7   3     1056.68      920.47     34.38 o 
  -1   7   3      332.22      349.61     16.56 o 
   1   7   3       10.57       29.09      6.74 o 
   3   7   3     1308.57     1321.19     32.43 o 
   5   7   3     2033.15     2063.68     36.33 o 
   7   7   3       60.42       61.44     11.16 o 
   9   7   3     1377.03     1420.58     49.17 o 
  11   7   3     2690.17     2693.07     65.47 o 
  13   7   3     1716.97     1809.86     44.70 o 
  15   7   3       33.72       45.22      9.78 o 
  17   7   3        6.00       19.55      7.86 o 
  19   7   3       26.12       32.87      8.49 o 
  21   7   3      145.79      137.31     34.55 o 
  23   7   3       31.41       53.74     15.83 o 
  25   7   3       86.05       85.94     23.04 o 
  27   7   3     1335.86     1389.70     61.08 o 
 -30   8   3      140.26      150.59     34.25 o 
 -28   8   3        1.89        8.60      6.97 o 
 -26   8   3       87.81       97.64     24.91 o 
 -24   8   3     1968.45     2066.71     70.40 o 
 -22   8   3        1.73       13.87      6.55 o 
 -20   8   3     3471.21     3732.18     72.80 o 
 -18   8   3     1095.71     1073.24     44.57 o 
 -16   8   3       25.26       30.17      8.09 o 
 -14   8   3     2544.78     2637.69     53.24 o 
 -12   8   3       73.51      101.31     18.54 o 
 -10   8   3      480.15      470.11     22.49 o 
  -8   8   3      101.28       94.33     17.12 o 
  -6   8   3       40.72       35.31      7.95 o 
  -4   8   3     1872.45     2053.07     60.03 o 
  -2   8   3       14.48        9.59      5.99 o 
   0   8   3     3127.37     3108.37     64.12 o 
   2   8   3        5.31        8.51      5.71 o 
   4   8   3     2199.59     2162.58     54.38 o 
   6   8   3      905.14      942.67     38.64 o 
   8   8   3      681.52      693.62     32.74 o 
  10   8   3      608.04      617.61     27.68 o 
  12   8   3      991.55      979.33     32.08 o 
  14   8   3     1712.42     1682.45     57.14 o 
  16   8   3       10.73        4.76      7.45 o 
  18   8   3      213.01      187.95     44.21 o 
  20   8   3      220.71      209.02     21.82 o 
  22   8   3       19.55       30.92     11.19 o 
  24   8   3       43.97       36.44     13.29 o 
 -25   9   3      351.18      368.97     23.28 o 
 -23   9   3       72.77       74.93     20.52 o 
 -21   9   3      883.13      902.93     38.35 o 
 -19   9   3        9.70       19.01      8.86 o 
 -17   9   3      566.01      533.88     23.95 o 
 -15   9   3       74.22       89.51     20.07 o 
 -13   9   3      305.53      331.49     31.91 o 
 -11   9   3      840.74      831.65     30.50 o 
  -9   9   3        1.05       12.17      6.64 o 
  -7   9   3      998.45      935.26     70.00 o 
  -5   9   3      178.06      155.46     27.93 o 
  -3   9   3       25.68       19.94      7.51 o 
  -1   9   3     1195.51     1201.16     38.37 o 
   1   9   3      514.21      529.75     25.61 o 
   3   9   3     1099.22     1145.99     44.08 o 
   5   9   3      281.36      293.13     19.17 o 
   7   9   3        4.97        9.14      6.31 o 
   9   9   3      537.18      541.74     21.02 o 
  11   9   3      137.38      129.52     24.95 o 
  13   9   3      576.85      587.23     20.63 o 
  15   9   3      313.73      288.39     23.18 o 
  17   9   3      123.22       89.81     26.81 o 
  19   9   3        6.77        8.71      7.38 o 
  21   9   3      616.94      634.81     38.43 o 
 -20  10   3      118.05      100.29     31.02 o 
 -18  10   3     1238.54     1253.58     53.53 o 
 -16  10   3       56.22       61.62     16.79 o 
 -14  10   3      846.23      845.86     35.89 o 
 -12  10   3       33.23       33.04     11.11 o 
 -10  10   3      112.76      114.06     28.95 o 
  -8  10   3        2.38       16.73      8.16 o 
  -6  10   3       86.45       80.22     15.95 o 
  -4  10   3       55.83       56.98     13.13 o 
  -2  10   3        9.84       18.56      7.10 o 
   0  10   3       79.51       72.85     16.41 o 
   2  10   3       18.88       21.37      7.00 o 
   4  10   3       60.27       64.09     15.19 o 
   6  10   3      559.17      593.87     21.43 o 
   8  10   3        2.05       10.45      7.09 o 
  10  10   3      618.92      609.27     31.09 o 
  12  10   3        6.00        9.10      7.15 o 
  14  10   3      102.48       98.17     33.96 o 
 -11  11   3      465.19      424.65     32.33 o 
  -9  11   3       25.81       27.92      8.34 o 
  -7  11   3        8.57        7.89      6.98 o 
  -5  11   3       13.85       13.13      8.50 o 
  -3  11   3        3.59        5.92      7.11 o 
  -1  11   3      234.84      239.59     25.79 o 
   1  11   3      478.65      492.04     19.55 o 
   3  11   3      249.54      240.15     36.61 o 
   5  11   3      460.54      462.82     27.78 o 
 -42   0   4        8.59       -6.78     23.02 o 
 -40   0   4     2320.89     2172.42    148.50 o 
 -38   0   4      220.27      250.40     26.98 o 
 -36   0   4        6.48        9.99     10.02 o 
 -34   0   4     3338.00     3503.22    163.41 o 
 -32   0   4        1.60        3.03      4.00 o 
 -30   0   4     5249.22     5277.79    138.53 o 
 -28   0   4    12563.58    12917.52    215.75 o 
 -26   0   4     9310.21     9262.25    169.97 o 
 -24   0   4      301.46      267.35     13.20 o 
 -22   0   4       29.41       27.71      8.75 o 
 -20   0   4    13073.77    14215.23    421.75 o 
 -18   0   4     4129.47     3735.47     83.12 o 
 -16   0   4     3442.73     3354.64     49.87 o 
 -14   0   4     2591.83     2593.26     39.45 o 
 -12   0   4    41091.11    51583.59   1428.41 o 
 -10   0   4    25992.37    28550.98    500.18 o 
  -8   0   4     3866.50     4625.95     85.81 o 
  -6   0   4    19695.39    22163.04    364.57 o 
  -4   0   4    48750.59    50659.78   1263.08 o 
  -2   0   4     7874.29     8162.94    113.58 o 
   0   0   4       40.86       76.72      2.62 o 
   2   0   4     5618.80     7300.55     79.73 o 
   4   0   4     6333.78     6337.82     96.14 o 
   6   0   4     2663.33     3276.13     42.39 o 
   8   0   4      208.27      169.19      9.98 o 
  10   0   4     3632.59     3763.84     37.56 o 
  12   0   4     1338.60     1341.94     40.10 o 
  14   0   4    19242.78    21098.53    908.94 o 
  16   0   4      348.66      405.93     14.98 o 
  18   0   4       64.83       68.44     10.03 o 
  20   0   4     8684.76     8485.44    438.62 o 
  22   0   4     5723.24     5827.41    144.97 o 
  24   0   4      265.51      237.54     24.41 o 
  26   0   4     1047.23     1055.79     55.04 o 
  28   0   4      677.87      648.25     50.63 o 
  30   0   4      362.57      361.66     22.72 o 
  32   0   4        2.81        9.80      7.73 o 
  34   0   4     1040.67     1012.26     70.59 o 
 -41   1   4        8.31        7.29      7.37 o 
 -39   1   4        3.34        5.43      8.87 o 
 -37   1   4      657.85      615.02     23.13 o 
 -35   1   4      336.32      347.61     15.69 o 
 -33   1   4      491.78      502.76     25.71 o 
 -31   1   4      204.79      183.66     14.19 o 
 -29   1   4      916.83      920.23     28.59 o 
 -27   1   4     5161.09     5031.89     96.55 o 
 -25   1   4     4923.84     4685.30     85.68 o 
 -23   1   4     1455.91     1460.47     25.30 o 
 -21   1   4      472.19      414.95     12.79 o 
 -19   1   4       38.13       49.40      4.48 o 
 -17   1   4       58.86       50.33      3.23 o 
 -15   1   4       15.76       20.16      2.79 o 
 -13   1   4       24.82       39.41      3.98 o 
 -11   1   4     4431.99     4519.80     64.25 o 
  -9   1   4      138.59      167.98      4.86 o 
  -7   1   4     8329.06     9776.99     94.23 o 
  -5   1   4    16250.56    17468.47    185.43 o 
  -3   1   4    51549.89    54384.25   1257.89 o 
  -1   1   4    15569.05    17619.40    166.98 o 
   1   1   4     4382.87     4625.15     58.07 o 
   3   1   4      948.07     1218.37      8.75 o 
   5   1   4      594.96      642.23     14.68 o 
   7   1   4      259.35      339.83      8.84 o 
   9   1   4      324.95      301.40     10.08 o 
  11   1   4     1013.71     1047.05     27.65 o 
  13   1   4     8083.62     7998.28    234.22 o 
  15   1   4      405.60      404.36     15.05 o 
  17   1   4     3212.18     3220.86     49.44 o 
  19   1   4       82.72       84.59      8.82 o 
  21   1   4     4052.18     4015.68     99.81 o 
  23   1   4     1955.40     1992.89     51.68 o 
  25   1   4       31.79       33.14      8.55 o 
  27   1   4      365.10      390.00     24.24 o 
  29   1   4       75.49       84.57     24.73 o 
  31   1   4      542.99      504.64     20.90 o 
  33   1   4       20.46       16.14      9.17 o 
 -42   2   4       40.22       39.93     18.30 o 
 -40   2   4      993.38      987.45     53.00 o 
 -38   2   4     1091.99     1016.81     42.55 o 
 -36   2   4     1071.29     1094.60     48.42 o 
 -34   2   4     1529.85     1525.08     55.99 o 
 -32   2   4      111.56      138.36     26.29 o 
 -30   2   4     2138.42     2118.12     50.60 o 
 -28   2   4      665.41      620.02     26.28 o 
 -26   2   4      219.01      176.28     16.45 o 
 -24   2   4     3863.07     3730.58    103.32 o 
 -22   2   4     1447.00     1290.22     31.28 o 
 -20   2   4     2558.77     2387.66     85.13 o 
 -18   2   4    10091.12    10909.63    128.66 o 
 -16   2   4     5212.40     5462.70     60.21 o 
 -14   2   4    13959.83    16002.93    190.46 o 
 -12   2   4     1216.92     1047.75     22.41 o 
 -10   2   4     1458.40     1221.12     21.14 o 
  -8   2   4     1479.80     1538.48     26.33 o 
  -6   2   4      164.03      245.65      4.10 o 
  -4   2   4     4218.07     4852.41     51.70 o 
  -2   2   4      508.90      498.70      6.51 o 
   0   2   4        0.60       10.95      2.50 o 
   2   2   4     2662.21     2649.87     22.48 o 
   4   2   4     6661.23     7422.41     78.56 o 
   6   2   4      904.07      881.22     17.26 o 
   8   2   4     9996.13    11329.44    166.86 o 
  10   2   4     1861.81     1848.73     50.53 o 
  12   2   4     2018.56     2102.40     31.41 o 
  14   2   4     2626.82     2594.20     37.09 o 
  16   2   4       40.66       50.07     11.04 o 
  18   2   4      374.66      362.87     16.93 o 
  20   2   4        0.34        8.18      5.55 o 
  22   2   4      294.71      330.25     24.18 o 
  24   2   4     2416.97     2511.30     63.52 o 
  26   2   4      410.47      416.56     27.02 o 
  28   2   4     3416.81     3479.72    135.30 o 
  30   2   4      567.02      616.94     22.71 o 
  32   2   4      738.00      804.42     42.60 o 
  34   2   4     1472.12     1513.91     65.07 o 
 -41   3   4      712.91      733.34     42.94 o 
 -39   3   4      233.65      192.43     28.68 o 
 -37   3   4     2889.72     3009.95     95.23 o 
 -35   3   4       10.73        6.44      7.02 o 
 -33   3   4     1454.33     1428.49     53.80 o 
 -31   3   4      230.31      218.11     22.04 o 
 -29   3   4      971.30      950.13     40.37 o 
 -27   3   4      156.49      144.72     27.42 o 
 -25   3   4     2357.07     2135.95     50.26 o 
 -23   3   4      577.39      640.51     20.74 o 
 -21   3   4     2504.51     2541.24     46.11 o 
 -19   3   4       22.15       12.25      5.69 o 
 -17   3   4     9451.84     9589.90    113.14 o 
 -15   3   4      642.46      661.08     21.25 o 
 -13   3   4    18002.00    20373.39    248.24 o 
 -11   3   4     1448.50     1410.38     27.35 o 
  -9   3   4     7381.03     7856.00     57.95 o 
  -7   3   4    11206.70    12343.85     90.11 o 
  -5   3   4     1845.44     1729.76     30.02 o 
  -3   3   4     3138.98     3099.38     57.01 o 
  -1   3   4     1085.15      887.32     18.07 o 
   1   3   4     4895.97     5585.15     69.59 o 
   3   3   4      747.91      736.62     15.84 o 
   5   3   4      999.68     1124.58     26.70 o 
   7   3   4     3696.61     3567.64     44.59 o 
   9   3   4       20.15       24.15      4.98 o 
  11   3   4     6370.02     6828.06     69.58 o 
  13   3   4       85.26       45.39      6.64 o 
  15   3   4       36.86       23.15      7.92 o 
  17   3   4     3295.07     3089.82     69.10 o 
  19   3   4      711.63      743.55     27.72 o 
  21   3   4     2280.73     2103.59     50.09 o 
  23   3   4       18.21       35.62      8.06 o 
  25   3   4      656.86      617.34     33.38 o 
  27   3   4      245.50      258.00     29.70 o 
  29   3   4       95.76       95.16     20.92 o 
  31   3   4      930.99     1030.37     54.00 o 
  33   3   4      326.65      260.59     26.27 o 
 -40   4   4      186.74      189.17     44.31 o 
 -38   4   4       68.24       86.95     24.01 o 
 -36   4   4       47.66       52.03     14.75 o 
 -34   4   4      791.80      820.27     25.75 o 
 -32   4   4       39.09       32.72      8.82 o 
 -30   4   4       81.10      123.45     25.00 o 
 -28   4   4      290.48      290.36     14.02 o 
 -26   4   4      199.38      260.87     19.61 o 
 -24   4   4     7682.53     7580.70    115.28 o 
 -22   4   4      910.86      834.87     33.43 o 
 -20   4   4     1808.01     1740.83     45.88 o 
 -18   4   4     3122.18     3041.02     43.02 o 
 -16   4   4     1658.25     1584.56     19.84 o 
 -14   4   4      494.26      524.07     15.60 o 
 -12   4   4     4472.85     4540.43     37.49 o 
 -10   4   4      313.54      296.64      9.80 o 
  -8   4   4      700.60      721.28     18.56 o 
  -6   4   4      280.76      217.60      9.47 o 
  -4   4   4      320.05      374.36     13.25 o 
  -2   4   4     2773.07     2911.85     30.52 o 
   0   4   4     2676.19     2810.95     29.41 o 
   2   4   4     4649.87     4838.60     42.96 o 
   4   4   4      259.26      268.00     10.58 o 
   6   4   4      247.17      193.74      9.25 o 
   8   4   4      245.24      262.58     11.05 o 
  10   4   4        0.14        3.09      3.14 o 
  12   4   4      219.87      244.41      8.51 o 
  14   4   4     1094.83     1219.45     31.15 o 
  16   4   4      288.89      327.53     17.23 o 
  18   4   4      318.46      352.99     21.51 o 
  20   4   4      413.29      465.02     22.44 o 
  22   4   4      452.05      485.20     24.46 o 
  24   4   4      858.66      887.51     35.52 o 
  26   4   4       12.06       17.49      6.58 o 
  28   4   4      226.03      233.34     47.70 o 
  30   4   4      316.62      273.42     21.49 o 
  32   4   4      985.69      981.14     53.14 o 
 -37   5   4       20.81       30.16     11.39 o 
 -35   5   4        0.05        2.73      6.41 o 
 -33   5   4      536.29      529.49     20.26 o 
 -31   5   4     1046.49     1046.75     41.54 o 
 -29   5   4        6.48        8.25      7.42 o 
 -27   5   4     3574.33     3811.65     75.39 o 
 -25   5   4        5.13        4.46      5.83 o 
 -23   5   4     2307.10     2511.82     47.30 o 
 -21   5   4     2970.78     2766.72     51.15 o 
 -19   5   4     3449.09     3186.22    133.61 o 
 -17   5   4    14420.86    14462.00    180.80 o 
 -15   5   4     1691.95     1609.35     42.17 o 
 -13   5   4      587.48      556.82     16.43 o 
 -11   5   4     2701.06     2685.52     38.42 o 
  -9   5   4     1440.41     1597.22     25.64 o 
  -7   5   4    11613.81    12308.87    176.00 o 
  -5   5   4      302.30      277.08     14.18 o 
  -3   5   4     8671.43     9082.17    102.23 o 
  -1   5   4      361.88      346.77     14.09 o 
   1   5   4        0.36       -1.27      5.88 o 
   3   5   4     4155.96     3985.68     50.32 o 
   5   5   4      702.79      718.49     23.04 o 
   7   5   4     8845.42     8866.11     98.13 o 
   9   5   4      900.25      872.65     24.45 o 
  11   5   4      518.35      549.04     22.40 o 
  13   5   4     1943.41     1905.54     42.24 o 
  15   5   4       19.14       15.14      4.48 o 
  17   5   4     3428.62     3510.72     77.65 o 
  19   5   4      100.19      126.67     26.70 o 
  21   5   4      697.75      693.73     32.22 o 
  23   5   4     1068.64     1088.78     42.12 o 
  25   5   4      340.93      282.17     18.72 o 
  27   5   4     2549.81     2722.01     95.15 o 
  29   5   4       25.64       25.78      9.89 o 
 -36   6   4       15.95       19.46      9.86 o 
 -34   6   4      351.65      364.03     24.23 o 
 -32   6   4       31.64       39.48      9.46 o 
 -30   6   4      190.74      205.90     42.97 o 
 -28   6   4        8.80       23.29      7.93 o 
 -26   6   4        6.08        5.71      7.24 o 
 -24   6   4      616.13      598.08     32.32 o 
 -22   6   4        1.72        8.34      7.57 o 
 -20   6   4      437.53      395.57     26.45 o 
 -18   6   4     2476.39     2439.56     47.10 o 
 -16   6   4     8708.07     8911.64    164.70 o 
 -14   6   4        8.68       10.83      5.64 o 
 -12   6   4      102.42      128.04     21.76 o 
 -10   6   4     5342.15     5774.74     85.12 o 
  -8   6   4     1676.04     1643.05     39.13 o 
  -6   6   4        1.60        8.30      5.97 o 
  -4   6   4      704.59      666.93     22.71 o 
  -2   6   4      143.20      120.02     22.76 o 
   0   6   4      159.25      144.63     13.07 o 
   2   6   4     1842.96     1838.75     36.06 o 
   4   6   4        8.84       11.96      6.23 o 
   6   6   4      138.38      161.30     15.31 o 
   8   6   4       20.91       18.35      5.57 o 
  10   6   4     1138.10     1175.89     37.69 o 
  12   6   4      265.68      260.11     18.77 o 
  14   6   4      142.39      106.98     10.82 o 
  16   6   4       18.41       19.77      5.76 o 
  18   6   4     1058.14     1109.01     42.80 o 
  20   6   4       22.57       23.18      7.11 o 
  22   6   4      331.13      343.48     21.30 o 
  24   6   4       47.73       49.58     14.24 o 
  26   6   4      625.02      572.12     29.68 o 
  28   6   4        0.26        0.57     10.83 o 
 -33   7   4      408.61      414.34     30.73 o 
 -31   7   4     2243.68     2303.46     98.53 o 
 -29   7   4     1192.69     1249.29     46.36 o 
 -27   7   4     3374.15     3564.65     74.30 o 
 -25   7   4        7.71        4.32      6.91 o 
 -23   7   4      868.83      906.50     37.80 o 
 -21   7   4     1057.36     1063.14     27.52 o 
 -19   7   4     1357.93     1473.36     36.43 o 
 -17   7   4     3027.95     3241.75     80.61 o 
 -15   7   4     1034.77     1103.02     43.05 o 
 -13   7   4      268.70      315.13     21.87 o 
 -11   7   4     2020.05     1859.41     54.73 o 
  -9   7   4        1.78       11.10      5.01 o 
  -7   7   4     3334.20     3060.76     52.28 o 
  -5   7   4      489.93      418.40     20.66 o 
  -3   7   4     2282.16     2205.65     49.20 o 
  -1   7   4      628.56      668.60     23.03 o 
   1   7   4     1707.82     1838.20     55.26 o 
   3   7   4     8628.04     8523.63    128.63 o 
   5   7   4      345.28      295.20     27.36 o 
   7   7   4     5709.33     5842.33    111.17 o 
   9   7   4       27.89       48.05     10.63 o 
  11   7   4      258.15      248.25     14.21 o 
  13   7   4     2151.48     2202.15     43.83 o 
  15   7   4       54.46       65.62     14.36 o 
  17   7   4     1334.77     1419.93     54.81 o 
  19   7   4      124.76      135.77     24.79 o 
  21   7   4      299.98      341.43     18.46 o 
  23   7   4      290.87      259.51     22.75 o 
  25   7   4      239.48      254.71     22.65 o 
 -30   8   4      191.83      228.31     26.38 o 
 -28   8   4      132.21      150.24     38.99 o 
 -26   8   4      879.67      893.45     38.70 o 
 -24   8   4        7.97       12.42      7.84 o 
 -22   8   4      178.80      192.92     35.01 o 
 -20   8   4      735.83      767.03     31.00 o 
 -18   8   4       96.87      112.32     22.59 o 
 -16   8   4     2832.83     2896.70     86.86 o 
 -14   8   4       11.01       16.46      8.16 o 
 -12   8   4        0.24        6.18      4.91 o 
 -10   8   4     5399.68     5726.95    101.72 o 
  -8   8   4      353.38      332.79     21.07 o 
  -6   8   4     2040.63     1980.68     48.73 o 
  -4   8   4     1139.73     1223.91     29.54 o 
  -2   8   4       56.05       74.33     13.64 o 
   0   8   4     1454.90     1490.64     39.54 o 
   2   8   4      902.00      863.62     33.25 o 
   4   8   4      114.52      110.46     20.37 o 
   6   8   4      294.01      302.18     19.54 o 
   8   8   4       42.01       45.83     10.67 o 
  10   8   4       58.25       55.49     13.58 o 
  12   8   4      484.52      525.46     27.63 o 
  14   8   4      953.15      893.42     37.47 o 
  16   8   4      409.34      410.33     18.60 o 
  18   8   4      152.53      166.26     21.10 o 
  20   8   4      228.50      213.20     19.36 o 
  22   8   4        6.77       13.62     10.80 o 
 -25   9   4        0.49       10.18      6.49 o 
 -23   9   4        1.13        6.92      9.95 o 
 -21   9   4      890.23      919.28     36.17 o 
 -19   9   4        3.53        9.29      8.15 o 
 -17   9   4      264.36      294.13     28.35 o 
 -15   9   4        2.12       11.65      7.24 o 
 -13   9   4     1527.53     1646.73     64.87 o 
 -11   9   4      340.05      335.95     39.09 o 
  -9   9   4      107.91      121.66     22.35 o 
  -7   9   4      219.06      203.73     16.44 o 
  -5   9   4      631.65      649.35     33.16 o 
  -3   9   4      678.38      681.53     32.65 o 
  -1   9   4       18.37       35.24      9.98 o 
   1   9   4     1397.72     1414.52     51.19 o 
   3   9   4     2478.98     2481.16     84.33 o 
   5   9   4        5.45       10.58      6.04 o 
   7   9   4      804.95      782.02     24.08 o 
   9   9   4     1049.23     1090.20     30.56 o 
  11   9   4     2106.59     2180.44     76.44 o 
  13   9   4      838.75      762.15     31.39 o 
  15   9   4       14.50       20.69      9.66 o 
  17   9   4      304.27      279.22     23.32 o 
  19   9   4        8.92        3.13      7.81 o 
 -20  10   4      262.41      231.59     47.74 o 
 -18  10   4      527.09      536.67     27.46 o 
 -16  10   4      247.90      231.13     51.97 o 
 -14  10   4      871.57      987.05     48.76 o 
 -12  10   4     1262.70     1304.20     47.36 o 
 -10  10   4      948.21      927.11     38.91 o 
  -8  10   4       74.71       75.20     21.72 o 
  -6  10   4     2683.33     3235.82    280.53 o 
  -4  10   4     2264.79     2337.09     71.31 o 
  -2  10   4      387.67      354.63     21.10 o 
   0  10   4      626.13      646.69     19.94 o 
   2  10   4      538.89      524.31     19.09 o 
   4  10   4      289.36      249.49     28.28 o 
   6  10   4     1941.18     2035.19     80.21 o 
   8  10   4       29.85       28.68      9.51 o 
  10  10   4     1198.51     1264.86     54.82 o 
  12  10   4       21.63       15.50     10.55 o 
 -11  11   4        5.89        8.62      8.62 o 
  -9  11   4      173.87      136.52     42.13 o 
  -7  11   4      135.38      121.78     38.36 o 
  -5  11   4       62.77       50.03     12.94 o 
  -3  11   4      766.12      760.90     33.74 o 
  -1  11   4      173.50      134.96     37.57 o 
   1  11   4      154.54      123.09     28.92 o 
   3  11   4        0.16        1.21      7.10 o 
 -41   1   5       35.30       26.01      8.53 o 
 -39   1   5      105.83       85.10     24.01 o 
 -37   1   5     3132.23     3366.92     76.89 o 
 -35   1   5      369.83      338.11     20.94 o 
 -33   1   5        1.42       12.87      6.82 o 
 -31   1   5     1704.45     1709.21     46.06 o 
 -29   1   5     2907.78     2767.31     49.59 o 
 -27   1   5     6001.21     5886.58    114.51 o 
 -25   1   5      865.53      772.35     19.69 o 
 -23   1   5     4503.13     4141.74     86.14 o 
 -21   1   5      517.78      427.75     12.92 o 
 -19   1   5       15.91        7.07      2.64 o 
 -17   1   5      733.97      456.24     11.31 o 
 -15   1   5      305.26      273.37     10.52 o 
 -13   1   5     6561.78     6237.01     86.82 o 
 -11   1   5      657.12      834.34     14.11 o 
  -9   1   5     1766.32     1987.41     35.39 o 
  -7   1   5     1207.12      938.36     17.92 o 
  -5   1   5    14076.28    16702.59    116.98 o 
  -3   1   5     2104.09     2014.08     34.04 o 
  -1   1   5     1195.88     1193.19     18.36 o 
   1   1   5      101.19      116.14      4.61 o 
   3   1   5     1777.74     2280.58     23.20 o 
   5   1   5     3147.79     3161.20     25.08 o 
   7   1   5      806.80      683.51     18.54 o 
   9   1   5      151.10      235.43      8.95 o 
  11   1   5     8112.16     8183.54    100.79 o 
  13   1   5      301.32      228.12     10.64 o 
  15   1   5      199.67      169.17      6.76 o 
  17   1   5     1143.17     1124.23     42.12 o 
  19   1   5      872.56      797.07     30.96 o 
  21   1   5     2535.87     2637.98     66.62 o 
  23   1   5     1709.92     1640.70     40.72 o 
  25   1   5      353.90      359.62     24.96 o 
  27   1   5      419.62      423.57     22.88 o 
  29   1   5        9.05       12.27      7.09 o 
  31   1   5      621.61      652.11     37.86 o 
  33   1   5      388.78      428.19     27.86 o 
 -42   2   5       24.52       15.85      6.80 o 
 -40   2   5      195.96      220.07     17.72 o 
 -38   2   5      290.96      310.99     18.68 o 
 -36   2   5      212.54      186.11     19.31 o 
 -34   2   5      438.90      408.02     25.42 o 
 -32   2   5      492.16      461.83     23.84 o 
 -30   2   5       30.60       38.65      9.63 o 
 -28   2   5     2100.77     2069.72     41.44 o 
 -26   2   5        6.72        2.64      6.01 o 
 -24   2   5      226.97      234.96     11.71 o 
 -22   2   5     1802.49     1697.72     29.00 o 
 -20   2   5     1093.77     1088.44     35.55 o 
 -18   2   5        5.44       14.34      4.15 o 
 -16   2   5      584.55      503.07     17.00 o 
 -14   2   5     4767.43     5007.00     49.26 o 
 -12   2   5      388.80      460.18      9.25 o 
 -10   2   5        1.14        6.88      2.17 o 
  -8   2   5      718.99      736.02     13.73 o 
  -6   2   5     6141.95     6843.87     69.43 o 
  -4   2   5      876.00      917.99     17.74 o 
  -2   2   5     2418.50     2576.59     46.41 o 
   0   2   5      124.66      193.06      8.17 o 
   2   2   5     9432.38    11284.27    114.71 o 
   4   2   5       91.49      139.41      5.28 o 
   6   2   5      113.74       91.24      6.29 o 
   8   2   5       55.76       77.40     10.14 o 
  10   2   5      871.61      850.36     28.14 o 
  12   2   5      328.86      334.23     13.57 o 
  14   2   5      402.75      362.46     14.60 o 
  16   2   5     1761.45     1690.95     39.24 o 
  18   2   5        1.64       14.81      5.69 o 
  20   2   5     5361.44     5370.10    108.87 o 
  22   2   5      386.73      376.99     25.00 o 
  24   2   5      430.30      431.94     26.11 o 
  26   2   5      447.48      437.20     23.90 o 
  28   2   5       29.55       33.41     12.12 o 
  30   2   5      355.26      344.72     23.04 o 
  32   2   5        3.12        6.08      6.19 o 
 -41   3   5      366.35      348.76     24.17 o 
 -39   3   5       33.62       36.81     10.02 o 
 -37   3   5     2594.17     2857.16     91.55 o 
 -35   3   5        0.77        7.51      6.43 o 
 -33   3   5     2980.12     3137.18     90.83 o 
 -31   3   5      465.42      446.97     27.34 o 
 -29   3   5      462.28      450.05     24.31 o 
 -27   3   5      619.81      541.97     29.16 o 
 -25   3   5     1257.69     1198.81     45.35 o 
 -23   3   5        4.57       13.45      5.07 o 
 -21   3   5      255.83      236.57     13.44 o 
 -19   3   5      117.10      125.79     12.08 o 
 -17   3   5       21.63       10.66      5.09 o 
 -15   3   5    10559.60    11154.82     97.34 o 
 -13   3   5     5064.67     5131.41     50.27 o 
 -11   3   5      191.26      136.44      5.02 o 
  -9   3   5     3247.87     3520.12     37.37 o 
  -7   3   5     2977.15     2639.58     33.39 o 
  -5   3   5       72.90       68.56      6.55 o 
  -3   3   5        0.83       30.70      6.81 o 
  -1   3   5     1619.93     1868.73     34.75 o 
   1   3   5      476.73      386.29     11.71 o 
   3   3   5      605.00      576.90     15.37 o 
   5   3   5      150.24      157.49      6.41 o 
   7   3   5      232.46      208.23      7.51 o 
   9   3   5     1741.38     1797.49     28.17 o 
  11   3   5     3223.99     3465.14     50.87 o 
  13   3   5      710.29      731.61     22.73 o 
  15   3   5     1531.06     1620.54     39.43 o 
  17   3   5     1209.84     1202.31     43.56 o 
  19   3   5      556.02      550.08     27.12 o 
  21   3   5      221.08      257.43     16.95 o 
  23   3   5      209.03      196.60     17.73 o 
  25   3   5        6.19       14.03      9.62 o 
  27   3   5      673.29      700.98     28.70 o 
  29   3   5       95.60       91.19     23.49 o 
  31   3   5       19.25       22.00     10.49 o 
 -40   4   5     1210.28     1249.88     58.13 o 
 -38   4   5     2209.28     2292.78     96.97 o 
 -36   4   5      814.90      965.99     36.75 o 
 -34   4   5      287.42      265.95     20.44 o 
 -32   4   5      136.41      136.50     27.26 o 
 -30   4   5     1265.42     1301.28     33.17 o 
 -28   4   5      131.05      127.23     24.40 o 
 -26   4   5        3.84        6.94      6.44 o 
 -24   4   5       33.73       30.93      6.77 o 
 -22   4   5      365.96      317.98     17.82 o 
 -20   4   5       99.28      119.57     25.41 o 
 -18   4   5      691.98      639.36     22.61 o 
 -16   4   5      677.02      604.55     21.46 o 
 -14   4   5     9031.02     9642.80    118.08 o 
 -12   4   5       26.42       41.91      3.77 o 
 -10   4   5      750.93      598.32     16.23 o 
  -8   4   5     3843.69     3799.61     42.16 o 
  -6   4   5      838.31      689.64     19.81 o 
  -4   4   5     3742.92     3986.62    122.89 o 
  -2   4   5       31.01       45.13      8.83 o 
   0   4   5     1086.38      954.49     27.53 o 
   2   4   5       17.97       32.90      6.76 o 
   4   4   5     1245.76     1143.68     37.89 o 
   6   4   5        9.43       21.56      5.13 o 
   8   4   5      463.43      377.10     12.03 o 
  10   4   5     5279.62     5684.27     76.14 o 
  12   4   5     2629.08     2717.15     53.90 o 
  14   4   5     1367.02     1406.39     46.29 o 
  16   4   5      396.72      353.40     21.81 o 
  18   4   5      289.16      270.76     17.85 o 
  20   4   5      110.71      125.16     15.25 o 
  22   4   5       49.92       50.34     11.51 o 
  24   4   5      775.05      767.59     32.39 o 
  26   4   5      165.00      204.04     40.77 o 
  28   4   5        0.42        5.93      6.78 o 
  30   4   5      577.52      561.95     38.04 o 
 -37   5   5        1.95        9.84      7.01 o 
 -35   5   5       36.28       60.08     15.96 o 
 -33   5   5      375.06      375.85     18.58 o 
 -31   5   5      196.32      209.69     39.30 o 
 -29   5   5       16.03       20.76      5.70 o 
 -27   5   5      536.38      554.00     30.25 o 
 -25   5   5       31.01       46.94     11.30 o 
 -23   5   5      757.86      630.20     29.23 o 
 -21   5   5      923.52      902.52     32.97 o 
 -19   5   5     1182.84     1222.75     47.18 o 
 -17   5   5      165.72      159.04     15.16 o 
 -15   5   5       68.69       75.53      7.45 o 
 -13   5   5      235.76      213.68     11.39 o 
 -11   5   5     2828.31     2702.50     35.07 o 
  -9   5   5     1359.89     1232.03     41.39 o 
  -7   5   5      173.97      179.10      9.40 o 
  -5   5   5      727.84      723.68     23.76 o 
  -3   5   5     2472.61     2629.07     37.72 o 
  -1   5   5      298.17      268.99     12.28 o 
   1   5   5      442.65      407.40     16.10 o 
   3   5   5     3617.42     3687.30     48.65 o 
   5   5   5        7.18       14.21      5.35 o 
   7   5   5     4341.27     4198.44     63.49 o 
   9   5   5     1278.49     1225.51     43.59 o 
  11   5   5     1949.58     1854.29     54.57 o 
  13   5   5      421.54      391.73     20.81 o 
  15   5   5     1189.57     1207.64     33.29 o 
  17   5   5        0.20        0.94      6.14 o 
  19   5   5        2.71        5.20      5.68 o 
  21   5   5     2103.66     2111.80     78.62 o 
  23   5   5        0.02        2.83     10.20 o 
  25   5   5     1139.29     1209.69     47.97 o 
  27   5   5      125.02      131.54     28.89 o 
  29   5   5       13.31       21.16     11.26 o 
 -36   6   5      227.78      242.14     27.25 o 
 -34   6   5      367.11      391.41     17.45 o 
 -32   6   5       13.06       18.99      7.04 o 
 -30   6   5      267.09      305.22     25.43 o 
 -28   6   5      486.29      555.18     35.43 o 
 -26   6   5      677.56      729.71     43.06 o 
 -24   6   5     1181.10     1268.04     32.52 o 
 -22   6   5     1178.17     1038.27     44.24 o 
 -20   6   5     2809.69     2958.47     69.91 o 
 -18   6   5      350.17      343.29     21.66 o 
 -16   6   5       91.68       66.91      6.03 o 
 -14   6   5     1401.90     1357.21     29.06 o 
 -12   6   5      591.88      623.25     24.32 o 
 -10   6   5      348.94      292.64     11.72 o 
  -8   6   5      386.68      354.92     13.22 o 
  -6   6   5      153.05      145.47     11.98 o 
  -4   6   5     4790.46     4516.50     66.48 o 
  -2   6   5     2178.95     2023.60     33.53 o 
   0   6   5      459.48      450.28     15.68 o 
   2   6   5     1438.25     1411.93     30.54 o 
   4   6   5     2650.27     2674.05     55.46 o 
   6   6   5       21.95       26.34      6.36 o 
   8   6   5      627.39      615.08     23.57 o 
  10   6   5     1151.92     1210.22     45.09 o 
  12   6   5       94.08      105.77     22.95 o 
  14   6   5      328.05      331.92     18.41 o 
  16   6   5     1032.48     1091.58     37.74 o 
  18   6   5      868.20      881.48     38.47 o 
  20   6   5      608.62      668.34     23.45 o 
  22   6   5      948.41      916.82     35.46 o 
  24   6   5        1.46        5.09      6.08 o 
  26   6   5     1066.11     1110.93     52.04 o 
 -33   7   5       29.96       31.24      9.88 o 
 -31   7   5       70.37       47.03     12.90 o 
 -29   7   5      207.88      177.72     37.64 o 
 -27   7   5        0.21        4.60     10.34 o 
 -25   7   5      747.53      777.50     32.04 o 
 -23   7   5      346.39      341.21     21.31 o 
 -21   7   5      612.81      602.56     30.07 o 
 -19   7   5      163.75      172.73     29.51 o 
 -17   7   5       11.80       16.10      8.36 o 
 -15   7   5     1686.22     1708.63     47.46 o 
 -13   7   5       55.34       66.13     13.92 o 
 -11   7   5       44.75       48.56     10.93 o 
  -9   7   5      166.72      140.21     15.66 o 
  -7   7   5      237.73      190.32     15.11 o 
  -5   7   5      390.33      410.54     20.06 o 
  -3   7   5        0.39        8.67      7.48 o 
  -1   7   5     1127.30      976.95     32.75 o 
   1   7   5      286.02      253.54     22.40 o 
   3   7   5       82.33       91.66     17.03 o 
   5   7   5     4929.21     5026.92    100.90 o 
   7   7   5       54.30       60.58     12.38 o 
   9   7   5      326.77      342.69     16.15 o 
  11   7   5      162.25      178.41     36.45 o 
  13   7   5      245.71      272.55     30.18 o 
  15   7   5       68.22       79.95     21.79 o 
  17   7   5      268.73      288.34     24.47 o 
  19   7   5      261.03      225.01     47.98 o 
  21   7   5       12.41       15.28      6.23 o 
  23   7   5      167.72      128.67     42.13 o 
 -30   8   5     1072.14     1087.57     46.84 o 
 -28   8   5      959.87     1013.44     48.27 o 
 -26   8   5      762.53      778.11     32.58 o 
 -24   8   5      790.19      801.20     33.92 o 
 -22   8   5       66.28       65.64     16.71 o 
 -20   8   5      330.24      334.63     34.71 o 
 -18   8   5     1790.94     1815.48     67.47 o 
 -16   8   5      877.14      903.08     35.06 o 
 -14   8   5      364.76      332.54     23.50 o 
 -12   8   5      942.91     1006.43     38.38 o 
 -10   8   5       56.85       70.61     15.26 o 
  -8   8   5      271.70      253.78     17.74 o 
  -6   8   5     5259.16     5669.76    100.79 o 
  -4   8   5      417.44      415.33     21.90 o 
  -2   8   5      129.74      115.75     22.66 o 
   0   8   5      292.51      262.29     18.86 o 
   2   8   5      455.08      438.14     23.63 o 
   4   8   5      432.54      430.28     21.37 o 
   6   8   5     1586.93     1586.12     46.65 o 
   8   8   5      394.06      367.22     19.88 o 
  10   8   5      150.23      158.44     34.91 o 
  12   8   5       34.47       41.91     11.48 o 
  14   8   5      101.28       96.85     24.94 o 
  16   8   5       94.12       90.70     27.28 o 
  18   8   5      945.60      924.24     46.01 o 
  20   8   5        5.38       10.69      8.22 o 
 -25   9   5      399.21      404.99     24.75 o 
 -23   9   5      511.08      559.41     39.75 o 
 -21   9   5        2.86        8.17      7.95 o 
 -19   9   5       27.23       24.64      7.29 o 
 -17   9   5       13.15       21.82     11.48 o 
 -15   9   5     2350.32     2554.78     59.67 o 
 -13   9   5     1313.23     1394.63     55.03 o 
 -11   9   5       48.12       52.33     14.29 o 
  -9   9   5        8.07       15.22      6.13 o 
  -7   9   5       13.35       24.12      7.95 o 
  -5   9   5      582.61      571.26     22.39 o 
  -3   9   5        4.16       16.20      8.19 o 
  -1   9   5       89.50       94.30     21.17 o 
   1   9   5      625.84      676.60     27.45 o 
   3   9   5      108.87      112.46     27.13 o 
   5   9   5      198.96      196.01     38.69 o 
   7   9   5       17.82       20.57      7.12 o 
   9   9   5     1918.62     1912.81     68.40 o 
  11   9   5      907.00      958.11     36.44 o 
  13   9   5       36.53       25.04     10.94 o 
  15   9   5       64.09       47.57     15.14 o 
  17   9   5      575.70      630.46     33.56 o 
 -20  10   5       70.69       55.95     19.19 o 
 -18  10   5      616.42      588.49     28.04 o 
 -16  10   5      701.09      713.53     37.26 o 
 -14  10   5       49.24       43.59     11.77 o 
 -12  10   5       33.85       40.39     11.48 o 
 -10  10   5      126.61      119.84     29.70 o 
  -8  10   5       15.38       26.79     10.73 o 
  -6  10   5       92.91      488.31    272.31 o 
  -4  10   5     1771.78     1806.13     55.50 o 
  -2  10   5      243.37      269.71     23.54 o 
   0  10   5      314.36      281.70     23.59 o 
   2  10   5       12.87       23.65      8.09 o 
   4  10   5      161.29      138.65     31.37 o 
   6  10   5      817.81      893.84     36.44 o 
   8  10   5      702.55      555.77    114.80 o 
  10  10   5      264.46      245.93     37.09 o 
  -5  11   5      146.46      133.80     41.69 o 
  -3  11   5      508.62      580.63     55.58 o 
 -42   0   6        0.50        8.73     10.62 o 
 -40   0   6      212.54      211.68     69.66 o 
 -38   0   6     3002.89     3367.35    105.27 o 
 -36   0   6      146.75      140.46     51.93 o 
 -34   0   6      318.63      305.61     23.54 o 
 -32   0   6      233.17      256.80     22.34 o 
 -30   0   6       12.85       13.87      6.01 o 
 -28   0   6       10.79        7.74      4.97 o 
 -26   0   6      136.44      121.24     10.82 o 
 -24   0   6     3871.54     3830.62     92.18 o 
 -22   0   6      860.23      848.45     33.24 o 
 -20   0   6     9227.91     8714.45    370.73 o 
 -18   0   6     7669.67     7656.91    184.44 o 
 -16   0   6     1730.27     1483.41     44.80 o 
 -14   0   6    34879.57    40459.81    942.02 o 
 -12   0   6     4030.80     3965.44     56.68 o 
 -10   0   6      924.54      755.33     19.33 o 
  -8   0   6      389.06      379.83     10.66 o 
  -6   0   6      378.41      512.33     14.27 o 
  -4   0   6      507.01      651.22     16.83 o 
  -2   0   6     6498.37     7125.60    127.31 o 
   0   0   6     2274.96     2265.25     41.01 o 
   2   0   6     2182.11     2507.38     32.59 o 
   4   0   6    12501.08    14550.73    298.00 o 
   6   0   6     2174.65     2138.21     62.62 o 
   8   0   6     3610.10     3916.93     62.02 o 
  10   0   6     6205.34     6422.06    127.43 o 
  12   0   6     4581.26     5040.43     98.83 o 
  14   0   6     4473.16     4288.75    100.72 o 
  16   0   6     1577.77     1527.37     59.19 o 
  18   0   6      180.20      198.01     51.87 o 
  20   0   6     1294.00     1329.60     61.92 o 
  22   0   6      294.50      289.61     21.43 o 
  24   0   6      293.77      306.01     21.70 o 
  26   0   6       24.23       25.82      9.97 o 
  28   0   6      889.72      903.29     59.35 o 
  30   0   6      974.50      993.52     66.07 o 
 -43   1   6        0.02        0.90      6.46 o 
 -41   1   6      368.27      311.74     19.47 o 
 -39   1   6       26.70       13.99      8.18 o 
 -37   1   6      394.46      440.13     25.40 o 
 -35   1   6      271.42      276.21     27.37 o 
 -33   1   6       64.35       69.03     14.60 o 
 -31   1   6        5.34        7.98      7.78 o 
 -29   1   6      847.15      820.35     31.12 o 
 -27   1   6      441.50      388.33     16.59 o 
 -25   1   6      613.12      597.26     16.63 o 
 -23   1   6     2856.25     2653.73     73.40 o 
 -21   1   6     2972.68     3027.93     59.49 o 
 -19   1   6      392.27      362.77     10.88 o 
 -17   1   6     1127.19     1057.28     24.83 o 
 -15   1   6      525.74      547.02     13.11 o 
 -13   1   6     6128.73     6532.34     42.42 o 
 -11   1   6     1521.97     1602.58     25.76 o 
  -9   1   6     2694.40     2841.31     31.80 o 
  -7   1   6       87.80      136.80      8.46 o 
  -5   1   6     2807.25     3034.93     36.68 o 
  -3   1   6       47.06       56.70      3.43 o 
  -1   1   6      106.95       98.84      5.05 o 
   1   1   6       46.91       58.66      3.71 o 
   3   1   6       62.47       53.49      3.77 o 
   5   1   6     3449.89     3389.49     92.19 o 
   7   1   6      510.94      465.17     15.43 o 
   9   1   6     2267.49     2142.09     31.24 o 
  11   1   6     2377.35     2402.19     49.16 o 
  13   1   6      653.12      580.22     17.76 o 
  15   1   6      513.97      448.44     34.44 o 
  17   1   6       13.85       24.19      5.80 o 
  19   1   6      151.69      154.38     33.06 o 
  21   1   6      311.70      328.24     21.39 o 
  23   1   6        2.05        4.07      7.80 o 
  25   1   6       57.32       51.68     13.11 o 
  27   1   6        2.56        4.25      7.69 o 
  29   1   6        7.18        9.48      8.82 o 
  31   1   6       10.91       13.73      9.24 o 
 -42   2   6      200.31      199.30     20.97 o 
 -40   2   6     1090.68     1203.44     60.89 o 
 -38   2   6      246.11      259.86     29.33 o 
 -36   2   6      499.42      524.65     24.09 o 
 -34   2   6     1262.95     1378.53     46.45 o 
 -32   2   6       50.67       57.97     11.74 o 
 -30   2   6     2086.77     2164.63     49.52 o 
 -28   2   6       15.72       23.86      5.46 o 
 -26   2   6       65.30       66.34     13.16 o 
 -24   2   6    10625.09    11174.11    282.88 o 
 -22   2   6     3572.03     3646.29     58.16 o 
 -20   2   6     3520.51     3428.66     64.53 o 
 -18   2   6      281.91      265.22     12.11 o 
 -16   2   6     1813.34     1743.43     48.17 o 
 -14   2   6     2721.72     2778.08     26.74 o 
 -12   2   6     5654.12     6234.87     53.10 o 
 -10   2   6     4673.47     4234.09     48.93 o 
  -8   2   6      279.73      272.53      8.98 o 
  -6   2   6      119.07       66.62      5.04 o 
  -4   2   6     1053.30     1150.43     21.94 o 
  -2   2   6      718.42      632.96     13.67 o 
   0   2   6    15419.87    17256.98    261.77 o 
   2   2   6    11011.20    12253.90    190.85 o 
   4   2   6      337.90      447.41      7.85 o 
   6   2   6      457.79      406.08     15.66 o 
   8   2   6     2054.96     2120.48     31.73 o 
  10   2   6     5065.36     5050.95     65.52 o 
  12   2   6      381.48      435.96     16.13 o 
  14   2   6     5687.19     5702.18    118.93 o 
  16   2   6      416.60      395.80     19.10 o 
  18   2   6      929.83      937.45     45.26 o 
  20   2   6      708.80      744.44     39.31 o 
  22   2   6       11.16       10.12      6.78 o 
  24   2   6     2370.11     2487.78     98.88 o 
  26   2   6      359.53      357.11     23.87 o 
  28   2   6       54.93       66.17     22.22 o 
  30   2   6      610.62      624.73     48.79 o 
 -41   3   6     1286.93     1367.60     59.09 o 
 -39   3   6      243.50      239.26     45.87 o 
 -37   3   6      155.05      172.41     18.85 o 
 -35   3   6        4.85       10.71      7.66 o 
 -33   3   6       28.37       27.27      6.46 o 
 -31   3   6      907.15      909.17     42.48 o 
 -29   3   6     1075.56      905.64     36.69 o 
 -27   3   6        1.05       10.81      4.75 o 
 -25   3   6      231.88      230.02     11.81 o 
 -23   3   6     2437.68     2665.37     46.93 o 
 -21   3   6      336.05      320.85     13.25 o 
 -19   3   6       12.38       18.88      5.26 o 
 -17   3   6     7933.74     8629.84    105.03 o 
 -15   3   6     1365.21     1548.35     40.54 o 
 -13   3   6     1260.95     1368.28     30.69 o 
 -11   3   6     2318.02     2364.91     26.49 o 
  -9   3   6      155.84      187.80      6.61 o 
  -7   3   6    21609.20    28246.33   1447.44 o 
  -5   3   6     7940.05     8470.51    151.61 o 
  -3   3   6      358.23      309.31     11.05 o 
  -1   3   6       14.58       13.54      3.08 o 
   1   3   6     3962.68     3848.53     35.14 o 
   3   3   6       70.58       93.78      6.64 o 
   5   3   6     1904.53     1909.97     24.07 o 
   7   3   6    10890.88    11031.19    104.18 o 
   9   3   6      658.91      546.91     20.35 o 
  11   3   6      409.51      412.89     17.71 o 
  13   3   6     9556.05     9752.56    179.67 o 
  15   3   6      574.93      556.44     25.46 o 
  17   3   6     3930.27     3897.80     83.37 o 
  19   3   6      639.35      617.36     32.52 o 
  21   3   6      110.50      128.46     20.67 o 
  23   3   6     1212.15     1274.14     55.26 o 
  25   3   6      246.16      284.68     49.11 o 
  27   3   6        7.70       13.39      7.76 o 
  29   3   6       59.68       48.69     17.31 o 
 -40   4   6        0.12       10.37      9.61 o 
 -38   4   6      517.12      477.39     17.69 o 
 -36   4   6       55.61       39.46     11.73 o 
 -34   4   6     2347.32     2549.23     57.27 o 
 -32   4   6      463.71      470.55     27.51 o 
 -30   4   6      840.32      852.98     28.11 o 
 -28   4   6      785.49      668.89     28.71 o 
 -26   4   6     1138.80     1042.27     48.35 o 
 -24   4   6      990.65      930.48     34.12 o 
 -22   4   6      609.16      575.13     27.48 o 
 -20   4   6      870.47      760.49     24.92 o 
 -18   4   6      207.01      177.61     10.23 o 
 -16   4   6      117.00      101.61     15.50 o 
 -14   4   6      329.41      282.79     14.91 o 
 -12   4   6      868.34      915.24     25.65 o 
 -10   4   6     1038.06      971.47     26.94 o 
  -8   4   6        6.01        2.63      3.53 o 
  -6   4   6      261.43      335.97     12.39 o 
  -4   4   6      829.81      738.20     23.08 o 
  -2   4   6      292.75      298.17     12.43 o 
   0   4   6      135.91      160.75      7.38 o 
   2   4   6      484.04      517.35     16.85 o 
   4   4   6     1583.42     1556.40     21.17 o 
   6   4   6     2051.86     1991.09     33.07 o 
   8   4   6     2571.39     2421.70     36.79 o 
  10   4   6        2.10       19.80      5.07 o 
  12   4   6      469.60      495.52     23.54 o 
  14   4   6     1843.25     2076.22     48.64 o 
  16   4   6      292.64      291.65     14.48 o 
  18   4   6      513.81      554.84     27.60 o 
  20   4   6      544.94      598.71     37.00 o 
  22   4   6      252.67      268.03     21.56 o 
  24   4   6     2090.71     2281.70     83.69 o 
  26   4   6        7.18       12.19      6.54 o 
  28   4   6     1488.81     1513.46     65.96 o 
 -37   5   6       18.91        8.93      6.25 o 
 -35   5   6      749.38      814.00     30.98 o 
 -33   5   6     1339.59     1333.49     34.44 o 
 -31   5   6     1513.65     1599.79     60.11 o 
 -29   5   6      825.72      766.82     35.28 o 
 -27   5   6      348.65      375.30     21.85 o 
 -25   5   6      112.31      128.86     13.76 o 
 -23   5   6     3022.50     3099.54     71.60 o 
 -21   5   6     2007.22     1965.97     49.78 o 
 -19   5   6     5312.74     5565.81    118.29 o 
 -17   5   6     3229.73     3171.71     77.17 o 
 -15   5   6     2756.47     2818.18     54.59 o 
 -13   5   6      139.56      174.20     14.75 o 
 -11   5   6     1056.68      979.99     29.16 o 
  -9   5   6     4525.36     4862.90     57.70 o 
  -7   5   6     2504.30     2476.72     34.54 o 
  -5   5   6        0.95        7.93      4.74 o 
  -3   5   6      440.67      428.78     15.89 o 
  -1   5   6     3169.83     3029.16     41.13 o 
   1   5   6     3486.31     3197.42     48.18 o 
   3   5   6     9960.89     9792.25    134.00 o 
   5   5   6     2615.43     2449.24     52.70 o 
   7   5   6     7958.06     7975.06    151.48 o 
   9   5   6       13.28       24.25      7.01 o 
  11   5   6      332.31      292.39     19.01 o 
  13   5   6     3740.84     3847.04     94.47 o 
  15   5   6      897.59      916.16     41.10 o 
  17   5   6     1826.08     1921.47     59.27 o 
  19   5   6      546.87      535.77     21.21 o 
  21   5   6      101.76      113.82     25.40 o 
  23   5   6     1705.39     1842.09     65.24 o 
  25   5   6      427.22      459.83     20.85 o 
  27   5   6     1272.67     1292.23     56.28 o 
 -36   6   6      587.01      624.20     32.09 o 
 -34   6   6        2.10        8.28      7.65 o 
 -32   6   6       89.63       86.40     19.57 o 
 -30   6   6      169.27      191.68     35.73 o 
 -28   6   6      521.69      470.84     24.73 o 
 -26   6   6       88.64       69.74     18.41 o 
 -24   6   6       27.74       32.41      9.21 o 
 -22   6   6      921.53      861.71     36.81 o 
 -20   6   6       28.17       30.93      9.57 o 
 -18   6   6     2031.66     1925.10     46.29 o 
 -16   6   6     1546.18     1576.45     52.46 o 
 -14   6   6       97.38       70.71     13.70 o 
 -12   6   6      338.03      348.36     15.98 o 
 -10   6   6      218.50      157.34     13.45 o 
  -8   6   6      996.21     1036.58     37.29 o 
  -6   6   6      430.17      369.06     16.92 o 
  -4   6   6        1.54       15.59      4.38 o 
  -2   6   6        0.01        7.94      5.55 o 
   0   6   6     4772.68     4798.14    102.25 o 
   2   6   6      874.96      849.64     28.25 o 
   4   6   6      792.60      745.19     25.59 o 
   6   6   6     1589.21     1588.82     32.91 o 
   8   6   6      210.31      194.70     18.73 o 
  10   6   6      152.37      153.13     28.03 o 
  12   6   6       62.79       83.90     16.88 o 
  14   6   6       21.65       25.48      7.34 o 
  16   6   6      266.96      311.55     17.96 o 
  18   6   6      799.45      855.01     26.08 o 
  20   6   6        9.39       15.49      6.72 o 
  22   6   6      474.44      461.43     22.89 o 
  24   6   6        0.01        8.33      6.29 o 
 -33   7   6      625.83      555.25     24.31 o 
 -31   7   6      687.27      701.00     39.02 o 
 -29   7   6      479.52      511.68     20.25 o 
 -27   7   6     1501.98     1447.50     37.09 o 
 -25   7   6      108.59      113.76     25.67 o 
 -23   7   6     1928.98     1994.00     73.33 o 
 -21   7   6      482.41      451.62     25.17 o 
 -19   7   6     1271.99     1306.86     36.79 o 
 -17   7   6     1355.91     1353.32     36.02 o 
 -15   7   6       30.95       62.64     13.51 o 
 -13   7   6      827.18      865.62     32.88 o 
 -11   7   6     2191.87     2048.76     44.20 o 
  -9   7   6     1877.85     1751.75     41.23 o 
  -7   7   6     2725.36     2775.28     57.04 o 
  -5   7   6      750.94      655.88     28.12 o 
  -3   7   6     5123.92     5531.57    110.98 o 
  -1   7   6      620.71      575.88     27.90 o 
   1   7   6     2153.33     2028.75     49.42 o 
   3   7   6     2269.92     2297.12     57.58 o 
   5   7   6       70.34       91.74     18.68 o 
   7   7   6     1010.64     1061.23     24.75 o 
   9   7   6        3.41       10.28      7.72 o 
  11   7   6      438.33      457.01     25.68 o 
  13   7   6      928.49      944.35     40.08 o 
  15   7   6      957.28      960.79     29.37 o 
  17   7   6     2162.93     2319.77     77.62 o 
  19   7   6        6.08       11.45      8.49 o 
  21   7   6      678.12      649.44     34.49 o 
 -30   8   6      298.56      271.90     25.59 o 
 -28   8   6       91.63       82.33     22.30 o 
 -26   8   6      122.99      103.24     27.31 o 
 -24   8   6      188.02      181.49     38.85 o 
 -22   8   6      678.35      698.37     24.67 o 
 -20   8   6       14.51       15.80     10.23 o 
 -18   8   6      939.49      945.34     39.89 o 
 -16   8   6      258.38      222.37     21.42 o 
 -14   8   6        1.11       -0.15     10.52 o 
 -12   8   6       81.77       84.22     17.35 o 
 -10   8   6     4805.32     4988.61     72.28 o 
  -8   8   6       55.75       62.08     14.16 o 
  -6   8   6     3266.88     3271.76     60.64 o 
  -4   8   6      310.06      367.55     21.98 o 
  -2   8   6      567.33      571.34     26.21 o 
   0   8   6     2769.48     2800.27     76.86 o 
   2   8   6        6.41       16.99      4.87 o 
   4   8   6      275.43      285.07     20.87 o 
   6   8   6      172.15      167.97     22.82 o 
   8   8   6       62.54       69.79     15.73 o 
  10   8   6      361.26      365.62     19.29 o 
  12   8   6     2942.07     3053.78     99.95 o 
  14   8   6     1412.36     1416.08     50.02 o 
  16   8   6      320.68      332.85     18.75 o 
  18   8   6       54.17       50.10     14.75 o 
 -25   9   6      397.79      364.49     25.33 o 
 -23   9   6      135.05      131.12     34.61 o 
 -21   9   6      553.86      549.37     26.98 o 
 -19   9   6        9.59       18.22     10.03 o 
 -17   9   6     2328.59     2378.56     80.87 o 
 -15   9   6        2.67        6.21      8.54 o 
 -13   9   6     3932.70     4072.24     85.52 o 
 -11   9   6       28.62       43.57     11.49 o 
  -9   9   6        5.39        9.20      9.18 o 
  -7   9   6      391.86      290.19     44.52 o 
  -5   9   6      164.13      171.39     32.53 o 
  -3   9   6     1900.41     1930.14     64.49 o 
  -1   9   6      222.85      213.03     22.56 o 
   1   9   6       45.77       42.09     10.20 o 
   3   9   6      904.05      865.72     24.81 o 
   5   9   6      340.37      357.79     16.59 o 
   7   9   6      844.16      899.64     34.68 o 
   9   9   6      120.41      113.09     34.77 o 
  11   9   6     1196.67     1243.48     57.42 o 
  13   9   6      158.56      125.12     28.55 o 
 -18  10   6      271.36      248.54     26.20 o 
 -16  10   6      769.78      765.98     36.84 o 
 -14  10   6      116.93      110.45     31.46 o 
 -12  10   6     1187.41     1218.44     56.92 o 
 -10  10   6     4168.13     4328.15    162.61 o 
  -8  10   6       55.74       65.33     23.51 o 
  -6  10   6     3431.92     3508.41     90.53 o 
  -4  10   6      390.43      465.29    189.09 o 
  -2  10   6      110.93       96.13     25.33 o 
   0  10   6     2255.89     2268.40     89.85 o 
   2  10   6       27.68       21.56      7.53 o 
   4  10   6      524.77      489.66     21.77 o 
   6  10   6      699.54      746.24     35.23 o 
   8  10   6        0.17        7.93      7.82 o 
 -43   1   7       51.25       31.89     14.06 o 
 -41   1   7       42.56       34.00     12.36 o 
 -39   1   7      478.11      492.06     20.71 o 
 -37   1   7      505.10      475.17     20.38 o 
 -35   1   7        7.99       12.18      7.78 o 
 -33   1   7     3113.59     3111.22     76.67 o 
 -31   1   7     1151.62     1058.12     41.52 o 
 -29   1   7      419.28      432.72     18.92 o 
 -27   1   7     8985.94     9211.71    204.33 o 
 -25   1   7     1087.96     1072.88     36.07 o 
 -23   1   7     2667.36     2696.53     80.81 o 
 -21   1   7     3698.47     3750.37    154.75 o 
 -19   1   7     1687.02     1464.33     36.33 o 
 -17   1   7     7615.94     7308.59    413.45 o 
 -15   1   7     3545.95     3494.71     33.15 o 
 -13   1   7     1425.05     1253.31     27.24 o 
 -11   1   7    10194.66    10788.94    128.60 o 
  -9   1   7       17.52       11.69      3.32 o 
  -7   1   7     1975.80     2116.96     51.29 o 
  -5   1   7    10599.63    12090.09    121.66 o 
  -3   1   7     9507.52     9549.64    152.21 o 
  -1   1   7     1036.00     1178.81     25.59 o 
   1   1   7      628.05      672.24     15.64 o 
   3   1   7     2845.93     2564.05     28.29 o 
   5   1   7      144.04      119.37      8.07 o 
   7   1   7     2899.08     2748.27     64.92 o 
   9   1   7     3211.85     2965.18     56.83 o 
  11   1   7      430.30      393.42     14.51 o 
  13   1   7       55.17       56.06     13.27 o 
  15   1   7       71.28       57.28     14.90 o 
  17   1   7     2787.52     2807.12     79.91 o 
  19   1   7       72.59      100.78     22.83 o 
  21   1   7     1289.75     1390.62     63.70 o 
  23   1   7      653.86      681.56     30.25 o 
  25   1   7      108.99      123.85     24.55 o 
  27   1   7       27.15       32.53     11.22 o 
  29   1   7       77.90       56.20     25.91 o 
 -42   2   7      508.36      579.19     42.71 o 
 -40   2   7        1.96        6.46      6.99 o 
 -38   2   7      832.27      841.46     38.31 o 
 -36   2   7       20.27       20.43      6.05 o 
 -34   2   7       29.04       34.16      8.89 o 
 -32   2   7      293.58      314.71     18.25 o 
 -30   2   7      421.51      402.99     20.77 o 
 -28   2   7        8.22       14.68      5.44 o 
 -26   2   7    14530.00    14536.34    213.54 o 
 -24   2   7     2278.76     2162.15     50.20 o 
 -22   2   7       13.55       16.45      5.32 o 
 -20   2   7       10.00        7.37      4.45 o 
 -18   2   7     2697.96     2853.83     44.99 o 
 -16   2   7       72.73       66.45      6.37 o 
 -14   2   7      916.71      949.59     23.51 o 
 -12   2   7     1334.17     1460.03     31.21 o 
 -10   2   7      622.53      583.08     19.15 o 
  -8   2   7     4553.51     5023.70     90.10 o 
  -6   2   7      186.38      168.50      8.40 o 
  -4   2   7     2955.88     3007.60     46.82 o 
  -2   2   7    17271.82    19905.40    209.30 o 
   0   2   7      882.96      985.12     24.39 o 
   2   2   7     1649.99     1747.00     23.32 o 
   4   2   7      478.88      425.77     12.77 o 
   6   2   7     1812.47     2028.41     30.07 o 
   8   2   7        0.15        2.81      5.26 o 
  10   2   7      222.95      215.14      8.74 o 
  12   2   7        4.62        6.79      3.76 o 
  14   2   7      634.55      626.08     33.89 o 
  16   2   7     1523.57     1428.93     42.50 o 
  18   2   7       35.51       36.88     10.48 o 
  20   2   7      309.96      285.39     21.69 o 
  22   2   7     1733.84     1860.20     77.77 o 
  24   2   7     1126.61     1105.48     50.67 o 
  26   2   7       32.55       33.30     11.40 o 
  28   2   7      457.47      483.61     21.35 o 
 -41   3   7      145.93      114.18     28.86 o 
 -39   3   7      972.45     1058.02     54.96 o 
 -37   3   7      690.79      642.37     26.50 o 
 -35   3   7      212.63      239.32     23.79 o 
 -33   3   7      904.78      967.85     38.68 o 
 -31   3   7      212.77      221.81     14.35 o 
 -29   3   7      118.46      102.82     20.49 o 
 -27   3   7     1279.92     1284.12     51.91 o 
 -25   3   7     2984.89     2741.97     47.63 o 
 -23   3   7     3510.53     3536.24     76.38 o 
 -21   3   7     4959.42     4953.94     74.98 o 
 -19   3   7        9.48       12.65      5.84 o 
 -17   3   7     7665.13     7795.07     92.73 o 
 -15   3   7      579.51      530.82     18.67 o 
 -13   3   7     1671.93     1555.11     33.12 o 
 -11   3   7     1112.83     1006.52     25.13 o 
  -9   3   7     1507.69     1419.02     32.44 o 
  -7   3   7     1973.82     1915.57     24.75 o 
  -5   3   7      433.50      440.01     13.57 o 
  -3   3   7      132.35      147.81      4.32 o 
  -1   3   7     5843.82     6053.24    131.54 o 
   1   3   7      198.99      194.98      8.63 o 
   3   3   7     1454.82     1433.58     20.73 o 
   5   3   7     1991.51     1807.12     30.23 o 
   7   3   7      304.03      292.80     13.28 o 
   9   3   7       95.77       80.96      9.30 o 
  11   3   7      708.58      638.45     26.50 o 
  13   3   7       52.14       42.16     10.13 o 
  15   3   7       66.10       76.08      9.83 o 
  17   3   7        9.28       14.32      6.39 o 
  19   3   7       10.52       14.39      8.28 o 
  21   3   7       14.58       13.96      7.26 o 
  23   3   7      126.07      135.36     23.18 o 
  25   3   7     1471.17     1507.67     56.34 o 
  27   3   7       90.66       71.98     22.87 o 
 -40   4   7      923.54      963.65     45.82 o 
 -38   4   7       33.13       43.93     10.82 o 
 -36   4   7       43.21       38.47     10.47 o 
 -34   4   7       89.34      133.51     30.71 o 
 -32   4   7      482.36      444.89     29.23 o 
 -30   4   7       30.54       25.11      8.96 o 
 -28   4   7      423.87      436.92     24.86 o 
 -26   4   7     1144.06     1175.73     50.10 o 
 -24   4   7     2694.20     2856.60     50.64 o 
 -22   4   7       28.12       29.96      8.04 o 
 -20   4   7     2767.78     2773.77     67.01 o 
 -18   4   7     2420.48     2469.33     42.70 o 
 -16   4   7     7396.82     7543.81    110.26 o 
 -14   4   7      624.73      674.62     18.79 o 
 -12   4   7        0.32        3.87      2.78 o 
 -10   4   7       62.66       58.77      7.13 o 
  -8   4   7       39.15       31.68      6.00 o 
  -6   4   7        0.30        4.42      2.97 o 
  -4   4   7     2757.44     2710.75     37.63 o 
  -2   4   7     2667.84     2698.29     35.10 o 
   0   4   7      835.27      784.08     23.01 o 
   2   4   7      279.33      260.54     10.49 o 
   4   4   7       91.35       94.49      8.42 o 
   6   4   7     3143.05     3271.73     64.16 o 
   8   4   7     2713.42     2733.22     61.56 o 
  10   4   7      311.56      281.76     17.68 o 
  12   4   7      411.81      360.55     21.92 o 
  14   4   7        0.29        3.50      4.93 o 
  16   4   7     2013.75     1994.99     60.00 o 
  18   4   7      100.41      116.36     27.24 o 
  20   4   7      393.72      341.58     21.53 o 
  22   4   7      266.27      290.41     25.39 o 
  24   4   7        0.49        7.87      7.43 o 
  26   4   7       63.95       46.18     19.33 o 
 -37   5   7     1476.33     1444.68     58.08 o 
 -35   5   7      211.33      195.85     39.26 o 
 -33   5   7     1644.26     1797.68     59.73 o 
 -31   5   7      553.39      513.90     24.44 o 
 -29   5   7      668.77      706.42     34.52 o 
 -27   5   7      301.13      345.25     19.84 o 
 -25   5   7      752.24      653.43     29.82 o 
 -23   5   7       58.84       69.40     13.62 o 
 -21   5   7        0.88        6.32      8.73 o 
 -19   5   7      676.57      651.17     24.04 o 
 -17   5   7     1031.46     1007.30     40.22 o 
 -15   5   7     4094.04     3863.22     76.76 o 
 -13   5   7     3692.11     3484.14     49.08 o 
 -11   5   7      106.32       94.28      8.89 o 
  -9   5   7      908.64      849.65     22.58 o 
  -7   5   7     1631.58     1639.55     40.02 o 
  -5   5   7       98.29      121.72     10.16 o 
  -3   5   7     1201.57     1103.48     27.99 o 
  -1   5   7      407.59      408.53     14.35 o 
   1   5   7      403.38      393.90     17.11 o 
   3   5   7       12.85       27.28      7.10 o 
   5   5   7     3262.99     3296.35     54.84 o 
   7   5   7     2154.92     2202.67     44.44 o 
   9   5   7      146.06      142.47     27.85 o 
  11   5   7      409.06      422.97     22.94 o 
  13   5   7      440.36      371.61     19.61 o 
  15   5   7       86.55       86.88     15.79 o 
  17   5   7      900.80      905.55     36.51 o 
  19   5   7      277.62      221.55     19.71 o 
  21   5   7        1.13        9.25      6.44 o 
  23   5   7      192.46      190.76     20.91 o 
  25   5   7       22.10       21.27      8.14 o 
 -36   6   7      118.48      103.80     29.19 o 
 -34   6   7       60.66       48.62     13.28 o 
 -32   6   7      341.88      340.65     17.53 o 
 -30   6   7     1351.55     1419.83     37.46 o 
 -28   6   7      191.76      187.63     35.41 o 
 -26   6   7      350.13      389.23     40.13 o 
 -24   6   7        5.25        6.15      6.04 o 
 -22   6   7      816.60      746.53     36.96 o 
 -20   6   7     2149.74     2217.85     58.29 o 
 -18   6   7       89.73       89.17     11.25 o 
 -16   6   7     2048.50     2133.24     51.80 o 
 -14   6   7     1227.20     1224.67     37.43 o 
 -12   6   7      305.32      316.28     16.23 o 
 -10   6   7     1633.86     1552.14     47.21 o 
  -8   6   7       81.71       69.87     14.06 o 
  -6   6   7     3814.59     3611.10     59.75 o 
  -4   6   7      156.43      148.50     24.92 o 
  -2   6   7       27.26       23.55      5.59 o 
   0   6   7        3.33        7.09      6.73 o 
   2   6   7     2454.28     2306.95     48.24 o 
   4   6   7     2680.62     2622.07     54.69 o 
   6   6   7      115.55      110.90     12.00 o 
   8   6   7      216.40      232.27     43.67 o 
  10   6   7     2365.45     2329.77     70.04 o 
  12   6   7       28.74       24.43      8.06 o 
  14   6   7      805.30      824.25     34.39 o 
  16   6   7      114.39      112.26     24.48 o 
  18   6   7      852.75      857.67     33.52 o 
  20   6   7       19.14       15.24      9.04 o 
  22   6   7        9.43        6.33      6.66 o 
 -33   7   7       27.04       29.30      9.31 o 
 -31   7   7       94.62       62.81     19.48 o 
 -29   7   7        4.13       10.07      8.15 o 
 -27   7   7      719.81      754.81     29.82 o 
 -25   7   7      346.37      338.49     19.42 o 
 -23   7   7        4.91        6.48      7.11 o 
 -21   7   7      444.06      407.77     32.06 o 
 -19   7   7      315.32      315.77     21.48 o 
 -17   7   7       54.27       56.32     11.74 o 
 -15   7   7      601.72      606.10     31.46 o 
 -13   7   7     1226.49     1221.72     28.84 o 
 -11   7   7        2.46        8.49      4.57 o 
  -9   7   7      852.46      824.96     31.32 o 
  -7   7   7      253.84      271.48     17.81 o 
  -5   7   7      131.17      117.25     22.17 o 
  -3   7   7      664.25      592.16     25.22 o 
  -1   7   7     1632.42     1589.97     40.08 o 
   1   7   7       49.04       42.79      9.05 o 
   3   7   7       52.71       50.18     11.84 o 
   5   7   7       42.45       36.42      8.49 o 
   7   7   7      333.81      320.10     16.99 o 
   9   7   7      759.55      731.02     38.82 o 
  11   7   7      635.06      625.61     23.74 o 
  13   7   7      263.81      255.97     28.22 o 
  15   7   7        1.55        9.64      8.74 o 
  17   7   7      110.17      102.80     21.59 o 
  19   7   7       20.54       16.64     10.53 o 
 -30   8   7      501.95      470.31     37.93 o 
 -28   8   7      230.32      240.39     33.79 o 
 -26   8   7        9.40       11.43      9.27 o 
 -24   8   7      180.41      176.31     39.85 o 
 -22   8   7      110.39      123.49     32.31 o 
 -20   8   7       98.21       51.86     20.26 o 
 -18   8   7       70.69       53.59     14.71 o 
 -16   8   7      278.93      260.06     22.79 o 
 -14   8   7      699.19      590.01     34.04 o 
 -12   8   7        7.50       13.59     13.61 o 
 -10   8   7      780.49      740.76     26.92 o 
  -8   8   7      560.80      552.51     25.42 o 
  -6   8   7      263.94      262.69     16.34 o 
  -4   8   7     1746.23     1735.17     50.19 o 
  -2   8   7       24.07       27.84     10.19 o 
   0   8   7     1393.61     1385.11     49.40 o 
   2   8   7      468.18      516.44     38.36 o 
   4   8   7     1090.92     1029.75     41.20 o 
   6   8   7      286.83      264.82     17.72 o 
   8   8   7     1190.79     1188.00     43.31 o 
  10   8   7       13.97       18.20      6.87 o 
  12   8   7       17.47       19.94      7.97 o 
  14   8   7      209.41      184.80     45.99 o 
  16   8   7       28.61       25.54     10.90 o 
 -25   9   7      215.73      155.51     60.79 o 
 -23   9   7       77.82       79.59     28.70 o 
 -21   9   7      285.48      279.20     25.58 o 
 -19   9   7       35.26       38.05     11.70 o 
 -17   9   7      213.38      183.60     50.05 o 
 -15   9   7       82.32       88.58     21.93 o 
 -13   9   7      177.23      138.23     29.42 o 
 -11   9   7      400.80      356.18     20.73 o 
  -9   9   7        0.95       11.48     10.98 o 
  -7   9   7      586.28      574.06     21.85 o 
  -5   9   7       24.69       23.94      8.72 o 
  -3   9   7      887.28      911.83     33.42 o 
  -1   9   7       17.38       22.02      7.79 o 
   1   9   7      517.36      532.93     17.88 o 
   3   9   7       10.36       12.81      8.03 o 
   5   9   7       86.23       66.26     18.31 o 
   7   9   7       73.16       57.06     22.06 o 
   9   9   7      237.06      189.06     25.92 o 
  11   9   7       42.15       45.97     17.36 o 
 -18  10   7       28.78       35.41     14.47 o 
 -16  10   7        4.46        6.36      9.50 o 
 -14  10   7        1.02        8.47     14.68 o 
 -12  10   7      239.88      172.28     55.50 o 
 -10  10   7      134.86      125.13     46.96 o 
  -8  10   7       40.84       43.11     11.35 o 
  -6  10   7      573.73      576.18     28.78 o 
  -4  10   7        0.11        5.22      8.56 o 
  -2  10   7      241.81      230.31     19.77 o 
   0  10   7       14.87        9.48      6.17 o 
   2  10   7       28.01       27.19     10.25 o 
   4  10   7      556.06      603.26     37.21 o 
 -42   0   8        5.46        8.38      8.88 o 
 -40   0   8       21.86       21.04     10.02 o 
 -38   0   8     1124.01     1119.79     64.66 o 
 -36   0   8      521.78      567.87     36.37 o 
 -34   0   8       60.40       52.31     19.00 o 
 -32   0   8      323.19      335.21     55.87 o 
 -30   0   8     6152.41     6056.47    251.69 o 
 -28   0   8       41.23       78.33     23.75 o 
 -26   0   8     8570.41     8120.17    225.83 o 
 -24   0   8     8903.98     8820.78    228.02 o 
 -22   0   8     1212.35      969.39     34.82 o 
 -20   0   8     6641.34     5967.01     92.00 o 
 -18   0   8       55.56       94.13      9.66 o 
 -16   0   8      384.22      346.81     14.13 o 
 -14   0   8    11067.49    11814.91    149.34 o 
 -12   0   8     5512.28     5531.18    177.26 o 
 -10   0   8     1511.67     1323.34     39.82 o 
  -8   0   8     2460.09     2421.52     66.49 o 
  -6   0   8     3398.76     3307.16     32.84 o 
  -4   0   8      395.08      442.19     16.67 o 
  -2   0   8     1169.16     1219.88     49.82 o 
   0   0   8     4037.66     4094.78     64.93 o 
   2   0   8      319.30      251.77     13.10 o 
   4   0   8     1157.16     1113.80     35.67 o 
   6   0   8     2511.10     2377.81     45.96 o 
   8   0   8        4.37        8.42      5.13 o 
  10   0   8    15360.89    12533.09   2323.56 o 
  12   0   8     5296.37     5258.13    126.76 o 
  14   0   8     6708.04     6734.92    215.31 o 
  16   0   8     1396.56     1325.52     55.43 o 
  18   0   8     1137.53     1167.19     60.88 o 
  20   0   8       49.11       58.25     26.93 o 
  22   0   8      333.38      345.74     22.90 o 
  24   0   8      470.27      533.35     27.82 o 
  26   0   8       11.77       16.19     10.47 o 
 -41   1   8      133.94       92.06     29.24 o 
 -39   1   8      407.40      409.48     26.47 o 
 -37   1   8      232.74      244.40     24.13 o 
 -35   1   8        8.59       11.94      9.15 o 
 -33   1   8       22.55       20.36      6.90 o 
 -31   1   8     1793.52     1760.67     51.67 o 
 -29   1   8      400.13      398.25     20.63 o 
 -27   1   8      839.11      822.02     28.90 o 
 -25   1   8      178.41      171.41      9.73 o 
 -23   1   8     1103.93     1137.46     27.02 o 
 -21   1   8      297.73      287.74     10.65 o 
 -19   1   8        1.30       13.43      3.45 o 
 -17   1   8      186.07      157.68      4.09 o 
 -15   1   8     4377.47     4511.10     46.48 o 
 -13   1   8      815.91      803.28     23.70 o 
 -11   1   8     1093.69     1035.85     29.98 o 
  -9   1   8      609.95      625.41     19.43 o 
  -7   1   8     1490.21     1534.68     20.81 o 
  -5   1   8     3797.62     3772.10     66.78 o 
  -3   1   8       59.60       61.75      6.62 o 
  -1   1   8     2469.28     2574.47     29.73 o 
   1   1   8      493.96      483.37     12.94 o 
   3   1   8       82.84      113.94      6.41 o 
   5   1   8      334.52      335.06     12.96 o 
   7   1   8     1106.25     1029.48     26.72 o 
   9   1   8     3906.45     3831.77     80.96 o 
  11   1   8      561.72      510.53     27.64 o 
  13   1   8       14.59       10.41      5.09 o 
  15   1   8       16.17       21.82      7.28 o 
  17   1   8      894.24      884.30     44.24 o 
  19   1   8     1853.39     1923.09     77.20 o 
  21   1   8      491.96      488.49     19.01 o 
  23   1   8        4.57        4.15      7.48 o 
  25   1   8       20.11       11.77      6.46 o 
  27   1   8        4.44        6.93      8.24 o 
 -42   2   8        0.01        5.05      8.95 o 
 -40   2   8      480.97      507.48     23.18 o 
 -38   2   8      750.29      769.37     31.21 o 
 -36   2   8     1113.34     1096.90     33.95 o 
 -34   2   8      133.38      143.88     26.80 o 
 -32   2   8     2408.64     2390.00     73.12 o 
 -30   2   8       19.84       24.04      7.35 o 
 -28   2   8      365.65      424.89     17.22 o 
 -26   2   8     1268.76     1275.94     42.40 o 
 -24   2   8     5021.81     4926.37    102.92 o 
 -22   2   8     1257.82     1174.73     32.51 o 
 -20   2   8     3928.50     3490.75     55.14 o 
 -18   2   8     1464.30     1331.76     30.46 o 
 -16   2   8     7286.56     6760.72    143.12 o 
 -14   2   8     4894.00     4561.07    118.36 o 
 -12   2   8     2569.55     2418.02     50.02 o 
 -10   2   8     1248.47     1097.68     35.54 o 
  -8   2   8      163.45      161.51      7.34 o 
  -6   2   8       25.30       16.39      4.66 o 
  -4   2   8     5754.88     5946.79     97.67 o 
  -2   2   8      323.55      285.41      9.50 o 
   0   2   8     6446.98     6529.62     98.31 o 
   2   2   8       44.02       72.71      5.97 o 
   4   2   8     5056.51     5123.63    108.89 o 
   6   2   8      296.90      278.21     11.56 o 
   8   2   8     4123.96     4123.31     86.12 o 
  10   2   8      618.58      609.62     25.57 o 
  12   2   8      205.50      204.51     20.30 o 
  14   2   8     1606.95     1651.85     49.57 o 
  16   2   8      451.30      450.13     26.12 o 
  18   2   8       89.86      106.18     23.53 o 
  20   2   8     1832.37     1911.51     77.88 o 
  22   2   8      112.20       84.66     31.25 o 
  24   2   8     2433.46     2670.22    126.79 o 
  26   2   8        2.93        1.48      7.62 o 
 -41   3   8      729.93      746.97     36.97 o 
 -39   3   8      670.58      729.94     45.86 o 
 -37   3   8      508.73      552.27     21.14 o 
 -35   3   8        0.09        2.71      6.43 o 
 -33   3   8     1452.96     1397.28     52.18 o 
 -31   3   8      537.74      533.51     31.68 o 
 -29   3   8      355.02      319.22     14.23 o 
 -27   3   8      107.81      133.56     22.63 o 
 -25   3   8      674.32      640.39     21.54 o 
 -23   3   8     2614.30     2698.45     50.09 o 
 -21   3   8     2923.88     3058.35     69.75 o 
 -19   3   8      888.72      828.91     27.31 o 
 -17   3   8     4476.53     4499.23     73.68 o 
 -15   3   8      345.91      344.70      9.67 o 
 -13   3   8        5.47       11.61      2.62 o 
 -11   3   8        5.09        9.84      4.01 o 
  -9   3   8      360.73      362.71     14.16 o 
  -7   3   8      672.30      649.78     35.12 o 
  -5   3   8       28.96       32.02      3.29 o 
  -3   3   8      412.47      344.45     10.90 o 
  -1   3   8     1150.98     1027.80     25.78 o 
   1   3   8     7468.30     7414.69    127.43 o 
   3   3   8       62.35       39.87      9.25 o 
   5   3   8      759.04      713.87     28.84 o 
   7   3   8     4347.83     4234.08     89.17 o 
   9   3   8      693.95      657.68     26.52 o 
  11   3   8      476.72      428.01     23.11 o 
  13   3   8      170.91      187.39     14.82 o 
  15   3   8        6.67        9.30      6.98 o 
  17   3   8      120.37      132.14     30.64 o 
  19   3   8       13.14       20.82      6.85 o 
  21   3   8     3716.97     3952.66     93.44 o 
  23   3   8      845.57      845.53     44.45 o 
  25   3   8     1178.46     1149.31     53.81 o 
 -40   4   8      136.49      103.04     42.90 o 
 -38   4   8      640.98      731.15     39.88 o 
 -36   4   8       46.75       31.46      9.77 o 
 -34   4   8      898.63      951.02     27.50 o 
 -32   4   8      132.11      130.54     29.85 o 
 -30   4   8      459.69      469.79     26.94 o 
 -28   4   8      466.41      489.82     26.53 o 
 -26   4   8      207.89      206.80     15.33 o 
 -24   4   8      583.72      591.55     27.23 o 
 -22   4   8     1959.16     2087.41     75.35 o 
 -20   4   8     1542.48     1498.04     49.55 o 
 -18   4   8     2249.81     2367.19     53.13 o 
 -16   4   8      627.28      679.25     24.96 o 
 -14   4   8    10358.54    10531.91    134.86 o 
 -12   4   8       95.13      102.69      8.99 o 
 -10   4   8    11601.28    11295.81    307.20 o 
  -8   4   8       98.47       85.93      8.78 o 
  -6   4   8     3737.28     3439.52     77.59 o 
  -4   4   8     3001.31     3080.90     44.35 o 
  -2   4   8      440.10      414.01     13.24 o 
   0   4   8      444.41      424.26     13.97 o 
   2   4   8     1524.55     1458.69     32.07 o 
   4   4   8      506.48      548.99     20.96 o 
   6   4   8     1212.23     1030.94     35.28 o 
   8   4   8     1025.04     1001.23     41.76 o 
  10   4   8     3830.06     4259.41    100.23 o 
  12   4   8       20.35       13.62      5.67 o 
  14   4   8      681.57      760.76     33.80 o 
  16   4   8        5.57       17.00      8.03 o 
  18   4   8      451.48      465.55     18.78 o 
  20   4   8     2482.30     2591.35     95.69 o 
  22   4   8        9.72        7.59      8.09 o 
  24   4   8      219.14      221.33     43.91 o 
 -37   5   8     2078.27     2212.24     95.85 o 
 -35   5   8        1.11        8.93      5.08 o 
 -33   5   8     1110.25     1173.74     42.85 o 
 -31   5   8      815.39      854.28     25.71 o 
 -29   5   8      550.95      490.67     30.46 o 
 -27   5   8     1151.34     1227.64     40.66 o 
 -25   5   8       32.27       39.99      9.53 o 
 -23   5   8     1401.00     1455.86     41.12 o 
 -21   5   8     1436.39     1515.82     42.19 o 
 -19   5   8      697.56      716.39     32.38 o 
 -17   5   8        8.43        8.16      5.38 o 
 -15   5   8     3194.50     3183.21     55.49 o 
 -13   5   8     3616.23     3710.97     76.24 o 
 -11   5   8     1304.03     1229.87     42.13 o 
  -9   5   8      589.53      602.73     23.37 o 
  -7   5   8     3685.85     3318.64    168.45 o 
  -5   5   8      438.02      469.25     19.28 o 
  -3   5   8     3834.63     3786.46     75.25 o 
  -1   5   8      194.63      186.99     14.75 o 
   1   5   8     2969.29     2857.85     47.46 o 
   3   5   8     1682.36     1625.75     35.20 o 
   5   5   8     2170.65     2078.77     49.16 o 
   7   5   8       27.57       24.44      6.81 o 
   9   5   8      351.60      352.61     15.87 o 
  11   5   8     2791.22     2929.41     85.47 o 
  13   5   8      367.15      326.61     16.10 o 
  15   5   8      282.03      258.83     19.65 o 
  17   5   8     1220.66     1308.63     57.75 o 
  19   5   8        0.05        9.67      7.07 o 
  21   5   8     1010.92     1042.79     49.79 o 
  23   5   8      149.44      100.78     36.01 o 
 -36   6   8      251.67      235.59     19.94 o 
 -34   6   8      210.37      233.95     21.82 o 
 -32   6   8       68.61       69.63     21.80 o 
 -30   6   8      333.12      384.63     20.58 o 
 -28   6   8      337.71      329.58     18.72 o 
 -26   6   8       48.66       60.06     14.26 o 
 -24   6   8      367.72      322.76     19.70 o 
 -22   6   8     1271.39     1372.45     44.46 o 
 -20   6   8      298.47      273.44     28.86 o 
 -18   6   8      188.43      188.64     14.85 o 
 -16   6   8     2636.12     2607.18     66.04 o 
 -14   6   8        1.53        9.94      6.40 o 
 -12   6   8      255.52      226.89     16.76 o 
 -10   6   8     1462.83     1330.35     48.92 o 
  -8   6   8        0.71       10.03      4.42 o 
  -6   6   8       81.14       62.59      8.62 o 
  -4   6   8      215.57      210.52     14.47 o 
  -2   6   8      614.25      518.35     22.04 o 
   0   6   8        3.09        7.20      4.95 o 
   2   6   8        9.25       12.94      5.48 o 
   4   6   8      136.28      132.79     28.11 o 
   6   6   8      462.16      467.59     24.09 o 
   8   6   8      162.26      193.95     16.76 o 
  10   6   8       13.96       14.90      7.19 o 
  12   6   8        8.36        8.31      6.63 o 
  14   6   8      177.48      152.91     18.46 o 
  16   6   8        5.50       12.41      6.33 o 
  18   6   8       57.97       46.18     18.26 o 
  20   6   8      191.49      202.25     17.80 o 
 -33   7   8      223.33      249.39     21.41 o 
 -31   7   8      680.91      733.17     39.70 o 
 -29   7   8      166.39      126.68     37.92 o 
 -27   7   8     1721.21     1853.05     72.33 o 
 -25   7   8        5.84       20.34     11.41 o 
 -23   7   8      444.18      423.62     23.70 o 
 -21   7   8      748.34      749.17     37.01 o 
 -19   7   8     1156.10     1143.00     53.58 o 
 -17   7   8      909.92      795.07     62.47 o 
 -15   7   8      605.46      625.80     30.61 o 
 -13   7   8     2845.30     2910.20     68.35 o 
 -11   7   8       44.28       51.86     15.25 o 
  -9   7   8      895.64      847.76     35.05 o 
  -7   7   8     2035.40     2109.57     44.19 o 
  -5   7   8       62.40       61.08     13.34 o 
  -3   7   8      839.06      840.39     34.73 o 
  -1   7   8      451.83      424.03     20.71 o 
   1   7   8        0.25        5.32      4.77 o 
   3   7   8     2154.41     2134.27     80.08 o 
   5   7   8      367.77      380.17     24.45 o 
   7   7   8      873.11      900.94     38.42 o 
   9   7   8       73.07       71.50     17.76 o 
  11   7   8     2596.09     2722.39     88.72 o 
  13   7   8     1102.93     1121.43     42.08 o 
  15   7   8      980.58      879.83     42.53 o 
  17   7   8     1740.31     1792.75     88.50 o 
 -28   8   8      146.15      103.84     41.23 o 
 -26   8   8       80.66       91.37     28.04 o 
 -24   8   8      292.99      308.08     27.40 o 
 -22   8   8       93.66       74.42     20.57 o 
 -20   8   8       53.65       52.62     17.24 o 
 -18   8   8       56.40       57.25     16.23 o 
 -16   8   8     2140.68     2176.91     55.99 o 
 -14   8   8     2116.11     2138.83     87.99 o 
 -12   8   8        0.44        5.39      9.31 o 
 -10   8   8      229.58      247.36     44.79 o 
  -8   8   8      230.26      224.64     49.49 o 
  -6   8   8      199.12      204.86     20.22 o 
  -4   8   8       17.71       18.33      9.86 o 
  -2   8   8      448.89      434.27     21.12 o 
   0   8   8      222.04      199.67     44.65 o 
   2   8   8      267.16      258.61     23.51 o 
   4   8   8      268.09      268.78     22.97 o 
   6   8   8      189.91      201.36     54.58 o 
   8   8   8      933.41      914.01     40.06 o 
  10   8   8     1413.27     1408.97     69.87 o 
  12   8   8        5.76       10.07      9.22 o 
  14   8   8       82.48       74.79     31.47 o 
 -23   9   8       67.05       45.68     27.34 o 
 -21   9   8      106.78       99.87     32.03 o 
 -19   9   8      324.62      320.44     24.77 o 
 -17   9   8     2542.71     2615.35    125.85 o 
 -15   9   8     3086.93     3202.30    110.58 o 
 -13   9   8      291.22      268.66     29.85 o 
 -11   9   8        1.97        7.48     11.88 o 
  -9   9   8      158.12      148.56     51.00 o 
  -7   9   8     1013.57     1064.65     45.70 o 
  -5   9   8       11.98       11.24      7.78 o 
  -3   9   8      336.99      328.84     17.23 o 
  -1   9   8      600.72      553.77     19.75 o 
   1   9   8        7.80        7.03      7.70 o 
   3   9   8      388.72      394.70     21.07 o 
   5   9   8        2.72        6.62      8.82 o 
   7   9   8     1843.08     1976.86     83.12 o 
 -14  10   8      299.01      256.89     70.33 o 
 -12  10   8      731.38      750.43     60.41 o 
 -10  10   8      186.42      142.25     52.84 o 
  -8  10   8       46.36       50.08     22.95 o 
  -6  10   8        9.63        4.46     19.05 o 
  -4  10   8      334.14      319.77     28.47 o 
  -2  10   8       29.05       23.43     14.70 o 
 -41   1   9       38.40       34.67     13.49 o 
 -39   1   9        9.92        7.53      5.62 o 
 -37   1   9      217.56      200.55     20.32 o 
 -35   1   9        0.20        5.69      6.14 o 
 -33   1   9      693.44      668.51     34.77 o 
 -31   1   9     1182.31     1054.94     29.31 o 
 -29   1   9      222.51      235.53     20.02 o 
 -27   1   9      519.89      528.52     23.91 o 
 -25   1   9      538.77      472.86     21.77 o 
 -23   1   9     2515.97     2758.83     55.59 o 
 -21   1   9     1367.12     1356.27     31.52 o 
 -19   1   9       11.05       16.51      5.20 o 
 -17   1   9     3210.60     3230.47     34.44 o 
 -15   1   9     1371.03     1440.91     25.15 o 
 -13   1   9      561.08      596.03     17.32 o 
 -11   1   9      370.28      352.34     11.66 o 
  -9   1   9     2406.22     2168.98     28.56 o 
  -7   1   9     2738.02     2808.18     80.05 o 
  -5   1   9     3790.61     3511.74    113.27 o 
  -3   1   9     4555.66     4805.80     76.51 o 
  -1   1   9      822.86      746.94     19.26 o 
   1   1   9     2253.75     2238.96     33.00 o 
   3   1   9     2498.56     2501.86     36.22 o 
   5   1   9      492.84      402.59     17.54 o 
   7   1   9     2210.92     2111.26     39.57 o 
   9   1   9     3321.97     3192.96     75.76 o 
  11   1   9       73.24       58.90     15.78 o 
  13   1   9        3.33       11.86      5.01 o 
  15   1   9       23.15       10.74      5.45 o 
  17   1   9      246.30      251.50     14.29 o 
  19   1   9      371.24      354.18     18.62 o 
  21   1   9      294.04      302.07     17.52 o 
  23   1   9       41.86       43.47     18.85 o 
  25   1   9        8.02       17.56      8.90 o 
 -42   2   9      369.65      371.70     37.16 o 
 -40   2   9       63.36       42.11     15.63 o 
 -38   2   9       11.94       13.88      7.99 o 
 -36   2   9       54.70       28.85      9.50 o 
 -34   2   9       32.06       24.17      7.66 o 
 -32   2   9      389.58      376.61     23.17 o 
 -30   2   9     3458.80     3410.85     90.68 o 
 -28   2   9      835.27      722.49     30.31 o 
 -26   2   9      171.21      176.79     15.55 o 
 -24   2   9        0.98        4.85      4.07 o 
 -22   2   9     3502.48     3282.64     70.45 o 
 -20   2   9      136.08      121.36      6.62 o 
 -18   2   9       23.31       15.56      4.92 o 
 -16   2   9        2.58        7.20      3.75 o 
 -14   2   9      117.19      119.03     12.07 o 
 -12   2   9       42.03       39.86      9.69 o 
 -10   2   9     1905.65     2019.33     32.40 o 
  -8   2   9      685.30      793.53     25.63 o 
  -6   2   9     9871.76    10247.88    119.65 o 
  -4   2   9     2327.35     2280.21     42.19 o 
  -2   2   9     4646.05     4370.03    195.30 o 
   0   2   9      130.29      114.66      9.80 o 
   2   2   9        9.39       15.51      4.70 o 
   4   2   9       60.28       61.76     13.73 o 
   6   2   9        0.06        3.54      3.80 o 
   8   2   9      387.06      346.45     20.73 o 
  10   2   9      171.36      154.15     12.87 o 
  12   2   9      864.39      822.72     42.57 o 
  14   2   9      215.63      200.34     16.24 o 
  16   2   9     3083.82     3184.49     56.67 o 
  18   2   9      248.15      275.18     18.50 o 
  20   2   9      128.22      107.87     29.38 o 
  22   2   9      279.10      298.01     18.53 o 
  24   2   9      197.73      201.89     15.66 o 
 -41   3   9      176.70      139.00     57.26 o 
 -39   3   9      230.52      235.66     60.32 o 
 -37   3   9       80.96       66.16     21.61 o 
 -35   3   9      558.77      556.65     20.64 o 
 -33   3   9     2021.22     2105.77     74.50 o 
 -31   3   9       13.08       11.14      5.53 o 
 -29   3   9       21.35       45.49     11.04 o 
 -27   3   9     1081.90      962.56     38.05 o 
 -25   3   9     1262.96     1160.38     47.75 o 
 -23   3   9     3515.88     3629.38     65.76 o 
 -21   3   9      153.35      139.00     14.68 o 
 -19   3   9      155.62      133.84     14.63 o 
 -17   3   9      317.41      296.69     12.50 o 
 -15   3   9      454.30      388.98     15.63 o 
 -13   3   9      276.62      249.90     10.48 o 
 -11   3   9     1302.41     1283.97     34.09 o 
  -9   3   9      908.51      875.64     25.82 o 
  -7   3   9      330.06      351.96     13.75 o 
  -5   3   9     1885.97     1974.28     28.56 o 
  -3   3   9     1185.63     1176.29     27.69 o 
  -1   3   9     4338.90     4517.96     72.02 o 
   1   3   9     2541.05     2565.19     51.14 o 
   3   3   9     1523.53     1482.92     48.59 o 
   5   3   9      154.43      149.93     13.81 o 
   7   3   9     1548.48     1533.49     39.43 o 
   9   3   9      147.05      144.69     10.33 o 
  11   3   9       66.70       91.51     21.54 o 
  13   3   9      419.22      438.76     24.88 o 
  15   3   9       38.72       46.32     12.47 o 
  17   3   9      530.23      515.93     20.87 o 
  19   3   9       24.35       17.48      9.23 o 
  21   3   9       14.29       14.82      7.14 o 
  23   3   9       17.50       19.73      7.84 o 
 -38   4   9       48.28       53.87     30.28 o 
 -36   4   9      155.29      157.15     47.58 o 
 -34   4   9      114.57      114.50     35.57 o 
 -32   4   9       17.38       19.99      7.13 o 
 -30   4   9     1368.79     1316.65     56.86 o 
 -28   4   9       69.69       77.76     15.86 o 
 -26   4   9      269.04      230.00     15.66 o 
 -24   4   9      185.14      183.74     12.93 o 
 -22   4   9      766.54      746.13     33.19 o 
 -20   4   9      544.19      521.76     28.98 o 
 -18   4   9      139.95      141.66     16.81 o 
 -16   4   9     3534.27     3790.86     79.32 o 
 -14   4   9     3686.06     3451.99     78.34 o 
 -12   4   9      711.81      654.15     28.20 o 
 -10   4   9     1250.89     1350.67     29.97 o 
  -8   4   9        6.37        2.77      2.18 o 
  -6   4   9     1868.58     1764.24     39.81 o 
  -4   4   9       15.70       13.66      4.50 o 
  -2   4   9       25.87       33.95      9.70 o 
   0   4   9     3973.96     3807.47     56.19 o 
   2   4   9      495.72      461.27     20.66 o 
   4   4   9     5933.72     5864.07    118.86 o 
   6   4   9      620.38      633.53     26.68 o 
   8   4   9     1602.66     1633.27     36.24 o 
  10   4   9       13.62       19.11      6.51 o 
  12   4   9      979.35      887.85     39.38 o 
  14   4   9     1411.46     1398.98     71.14 o 
  16   4   9        0.09        3.87      5.46 o 
  18   4   9        1.24        7.80      6.88 o 
  20   4   9        0.20       -0.34      9.43 o 
  22   4   9      342.84      295.63     24.78 o 
 -37   5   9      334.06      296.48     24.68 o 
 -35   5   9       35.49       41.26     18.50 o 
 -33   5   9       28.65       38.88     12.07 o 
 -31   5   9      528.01      516.51     21.53 o 
 -29   5   9      496.70      524.01     25.20 o 
 -27   5   9      831.64      762.34     35.59 o 
 -25   5   9       21.50       17.90      8.22 o 
 -23   5   9       15.95       28.22      9.84 o 
 -21   5   9       23.81       22.42      7.40 o 
 -19   5   9        8.06       14.44      9.44 o 
 -17   5   9        0.27        6.05      9.20 o 
 -15   5   9       30.37       26.80      8.47 o 
 -13   5   9      698.23      693.06     26.29 o 
 -11   5   9     2703.26     2586.13     47.23 o 
  -9   5   9        1.88        9.16      4.25 o 
  -7   5   9     2593.92     2519.20     45.72 o 
  -5   5   9       61.42       54.21     12.87 o 
  -3   5   9      171.74      145.40     13.90 o 
  -1   5   9       75.57       65.25      8.13 o 
   1   5   9       27.29       24.60      6.58 o 
   3   5   9      101.32       95.65     21.89 o 
   5   5   9       95.52       93.42     12.28 o 
   7   5   9     1462.64     1430.80     44.45 o 
   9   5   9      298.98      322.08     12.83 o 
  11   5   9       29.60       37.20      8.85 o 
  13   5   9      709.42      722.60     34.73 o 
  15   5   9       15.54       19.55      7.04 o 
  17   5   9       28.12       22.06     10.24 o 
  19   5   9       16.61       14.06      8.30 o 
 -34   6   9      546.53      531.12     23.71 o 
 -32   6   9      245.07      216.43     34.90 o 
 -30   6   9      562.35      580.08     23.54 o 
 -28   6   9       17.45       14.61     10.19 o 
 -26   6   9      156.60      148.84     36.06 o 
 -24   6   9     2048.60     2218.01     90.08 o 
 -22   6   9     1173.64     1141.67     51.48 o 
 -20   6   9     1154.51     1180.26     47.77 o 
 -18   6   9        0.09        8.18      8.47 o 
 -16   6   9      434.67      454.97     29.69 o 
 -14   6   9       77.83       99.52     21.04 o 
 -12   6   9        5.14       13.38      5.28 o 
 -10   6   9      302.20      261.24     12.29 o 
  -8   6   9       24.92       36.80     10.17 o 
  -6   6   9     1051.41      978.97     39.33 o 
  -4   6   9      252.36      284.71     13.82 o 
  -2   6   9      107.59       85.63     21.13 o 
   0   6   9     2064.39     1932.01     44.34 o 
   2   6   9       66.16       78.51     19.23 o 
   4   6   9      873.38      856.82     40.58 o 
   6   6   9     1370.19     1453.37     62.34 o 
   8   6   9      691.99      711.26     30.39 o 
  10   6   9      558.38      561.66     22.71 o 
  12   6   9        1.67        3.32      7.83 o 
  14   6   9      583.57      625.21     28.70 o 
  16   6   9       34.65       46.69     17.01 o 
  18   6   9     1198.49     1196.62     79.97 o 
 -31   7   9       37.06       66.20     18.20 o 
 -29   7   9        0.65        1.48      9.27 o 
 -27   7   9      159.58      141.73     42.15 o 
 -25   7   9       35.95       41.92     12.46 o 
 -23   7   9      751.88      774.60     29.55 o 
 -21   7   9      511.07      517.82     26.15 o 
 -19   7   9       31.29       32.38      8.89 o 
 -17   7   9      163.62      102.40     49.42 o 
 -15   7   9      374.82      322.81     37.88 o 
 -13   7   9      468.74      467.97     30.28 o 
 -11   7   9       18.77       24.63      7.92 o 
  -9   7   9       55.92       63.80     16.25 o 
  -7   7   9       64.54       46.99     14.42 o 
  -5   7   9      484.93      452.60     24.48 o 
  -3   7   9       27.60       19.51      6.29 o 
  -1   7   9      830.58      782.67     27.00 o 
   1   7   9     1175.37     1128.46     49.71 o 
   3   7   9      143.68      155.77     36.45 o 
   5   7   9       38.08       41.75     15.64 o 
   7   7   9       92.80      104.99     31.61 o 
   9   7   9       12.40       12.53      8.47 o 
  11   7   9      129.28      112.47     37.51 o 
  13   7   9      625.55      605.79     39.47 o 
  15   7   9       76.37       62.22     21.22 o 
 -28   8   9       72.63       53.85     17.64 o 
 -26   8   9      145.60      145.91     50.10 o 
 -24   8   9       19.69       23.62      8.74 o 
 -22   8   9      116.88       49.21     28.54 o 
 -20   8   9      784.92      762.72     35.94 o 
 -18   8   9     1405.39     1563.40     68.55 o 
 -16   8   9     1654.71     1771.77     70.83 o 
 -14   8   9      702.74      703.24     29.50 o 
 -12   8   9       31.23       35.40     10.72 o 
 -10   8   9     1239.91     1195.11     38.39 o 
  -8   8   9        9.54       15.68      5.87 o 
  -6   8   9      448.33      470.35     17.62 o 
  -4   8   9       13.28       15.29      8.78 o 
  -2   8   9      287.91      279.47     21.22 o 
   0   8   9       41.33       34.99     13.06 o 
   2   8   9      222.24      210.97     20.30 o 
   4   8   9      113.09       93.88     30.85 o 
   6   8   9      197.33      179.22     49.92 o 
   8   8   9      557.86      620.99     34.99 o 
  10   8   9       10.64       10.25      8.45 o 
 -21   9   9       56.70       58.94     24.82 o 
 -19   9   9       10.87       15.13      9.67 o 
 -17   9   9      340.31      373.10     41.34 o 
 -15   9   9       22.87       18.77      9.21 o 
 -13   9   9      458.27      516.57     47.89 o 
 -11   9   9     1337.66     1263.77     65.48 o 
  -9   9   9     2150.69     2040.23    100.58 o 
  -7   9   9       25.04      174.01    192.49 o 
  -5   9   9       37.38       25.54      9.69 o 
  -3   9   9        1.47        8.20     12.99 o 
  -1   9   9       13.33        8.78      9.56 o 
   1   9   9      239.92      248.98     18.85 o 
   3   9   9      163.09      122.05     47.58 o 
 -42   0  10      288.47      176.47    109.21 o 
 -40   0  10     1273.30     1422.54    129.95 o 
 -38   0  10      141.26      126.88     43.18 o 
 -36   0  10     1058.01     1113.77     44.67 o 
 -34   0  10       44.13       60.02     23.75 o 
 -32   0  10     2339.74     2157.27    100.78 o 
 -30   0  10      525.94      461.65     38.92 o 
 -28   0  10       83.77       99.01     13.71 o 
 -26   0  10     3642.94     3411.91    115.59 o 
 -24   0  10     1864.28     1884.38     74.82 o 
 -22   0  10     1297.68     1048.20     44.08 o 
 -20   0  10     1341.02     1366.53     26.05 o 
 -18   0  10      581.08      349.31     19.85 o 
 -16   0  10    17231.72    18181.76    377.69 o 
 -14   0  10     1563.64     1582.16     70.56 o 
 -12   0  10     5967.19     6268.52    211.44 o 
 -10   0  10     5973.71     6084.09    144.54 o 
  -8   0  10     1156.09     1133.12     49.11 o 
  -6   0  10     2815.17     2556.94     75.87 o 
  -4   0  10    11399.01    11508.15    201.61 o 
  -2   0  10     2687.02     2592.74     56.59 o 
   0   0  10    12230.57    12517.86    127.27 o 
   2   0  10     1958.64     1781.02     54.58 o 
   4   0  10     3853.55     3922.40    105.22 o 
   6   0  10     3881.02     3814.70    133.38 o 
   8   0  10     2808.98     2860.55    118.42 o 
  10   0  10      604.03      576.68     42.16 o 
  12   0  10      191.43      173.48     26.57 o 
  14   0  10      276.87      293.05     21.44 o 
  16   0  10       24.86       19.13     11.11 o 
  18   0  10        0.22        5.48      8.28 o 
  20   0  10      331.44      359.71     24.51 o 
  22   0  10      256.97      226.03     25.00 o 
 -41   1  10      337.59      354.73     49.34 o 
 -39   1  10      486.28      460.00     27.79 o 
 -37   1  10        6.36        8.44      6.95 o 
 -35   1  10      402.66      393.99     24.07 o 
 -33   1  10       89.35       94.40     24.07 o 
 -31   1  10      280.62      263.55     16.02 o 
 -29   1  10      394.41      384.43     21.09 o 
 -27   1  10        0.08        4.28      3.62 o 
 -25   1  10      177.21      124.46     11.69 o 
 -23   1  10       50.20       53.73     14.61 o 
 -21   1  10      484.39      510.64     20.83 o 
 -19   1  10        7.70        7.25      2.93 o 
 -17   1  10      652.30      705.44     22.02 o 
 -15   1  10      139.67      154.27     10.10 o 
 -13   1  10      569.74      530.23     16.85 o 
 -11   1  10      160.51      156.29     14.01 o 
  -9   1  10       72.13       75.03      9.53 o 
  -7   1  10     2219.87     2121.75     34.98 o 
  -5   1  10       11.26       12.55      4.30 o 
  -3   1  10     1461.48     1399.10     31.24 o 
  -1   1  10      860.76      782.87     27.63 o 
   1   1  10      534.56      503.82     19.43 o 
   3   1  10      362.30      347.79     17.01 o 
   5   1  10       44.88       43.84      6.99 o 
   7   1  10      351.31      309.92     23.20 o 
   9   1  10      369.27      357.02     19.44 o 
  11   1  10      144.32      133.77     16.53 o 
  13   1  10      647.15      599.23     32.98 o 
  15   1  10       12.51       13.27      5.03 o 
  17   1  10      168.14      176.16     13.69 o 
  19   1  10       17.17       12.44      9.35 o 
  21   1  10      109.50       77.31     34.01 o 
 -40   2  10      208.77      174.80     44.49 o 
 -38   2  10       12.03       14.14      9.34 o 
 -36   2  10       74.13       63.58     17.48 o 
 -34   2  10      622.02      704.03     34.74 o 
 -32   2  10      787.42      728.95     39.24 o 
 -30   2  10      462.70      515.58     32.90 o 
 -28   2  10      202.88      228.60     15.90 o 
 -26   2  10     4670.16     4760.22    127.54 o 
 -24   2  10       29.55       29.21      8.35 o 
 -22   2  10     1337.28     1256.69     48.73 o 
 -20   2  10     3773.88     3632.23     66.71 o 
 -18   2  10      892.34      886.94     34.25 o 
 -16   2  10     4900.89     4625.71    100.34 o 
 -14   2  10     2396.81     2291.04     44.54 o 
 -12   2  10     2147.51     1919.45     36.70 o 
 -10   2  10    16913.74    17802.17    238.01 o 
  -8   2  10     1024.99      938.12     30.46 o 
  -6   2  10     1705.82     1581.48     42.07 o 
  -4   2  10     6055.26     6107.68    124.99 o 
  -2   2  10     1985.20     1962.79     46.22 o 
   0   2  10     3177.90     3009.29     68.09 o 
   2   2  10      290.02      217.98     13.83 o 
   4   2  10      850.55      878.88     35.84 o 
   6   2  10     2250.73     2241.97     61.34 o 
   8   2  10        1.89       11.59      5.02 o 
  10   2  10     2862.20     2934.73     62.97 o 
  12   2  10        5.13       10.00      8.47 o 
  14   2  10     1985.31     2092.42     82.68 o 
  16   2  10        1.43        1.20      7.01 o 
  18   2  10        0.19        5.00      7.14 o 
  20   2  10     2159.35     2322.16     57.49 o 
  22   2  10      399.03      376.93     29.31 o 
 -39   3  10      147.33      130.61     41.89 o 
 -37   3  10       98.10       83.02     20.59 o 
 -35   3  10       30.74       30.74     11.21 o 
 -33   3  10     1779.33     1897.74     58.52 o 
 -31   3  10       92.15      114.67     30.45 o 
 -29   3  10        4.65        2.81      6.71 o 
 -27   3  10     6516.08     7287.04     83.31 o 
 -25   3  10     4491.66     4377.63    121.86 o 
 -23   3  10      305.08      327.34     26.19 o 
 -21   3  10      306.06      363.02     25.74 o 
 -19   3  10      123.16      154.13     28.87 o 
 -17   3  10     3195.32     3353.23     55.53 o 
 -15   3  10      127.15      122.74      9.27 o 
 -13   3  10        1.72       12.73      6.22 o 
 -11   3  10       23.98       19.83      6.05 o 
  -9   3  10     2285.89     2399.96     57.39 o 
  -7   3  10     3898.98     3893.95     87.78 o 
  -5   3  10        1.95       14.48      6.44 o 
  -3   3  10    13740.59    14596.17    214.80 o 
  -1   3  10      728.04      740.53     26.94 o 
   1   3  10      785.67      758.98     36.33 o 
   3   3  10     2387.59     2394.38     69.66 o 
   5   3  10      221.75      214.32     13.49 o 
   7   3  10     2288.80     2193.35     45.10 o 
   9   3  10      858.07      872.05     30.93 o 
  11   3  10      660.65      608.02     34.32 o 
  13   3  10      119.46      104.31     18.85 o 
  15   3  10      321.37      321.30     20.69 o 
  17   3  10      647.57      692.72     37.60 o 
  19   3  10       26.52       26.77      9.53 o 
  21   3  10     1273.67     1299.50     68.04 o 
 -38   4  10     1375.34     1436.83     74.66 o 
 -36   4  10      890.52      880.55     56.29 o 
 -34   4  10        3.60        7.20      8.34 o 
 -32   4  10       10.35       16.98      8.81 o 
 -30   4  10       21.76       19.39      9.22 o 
 -28   4  10      193.75      170.48     20.46 o 
 -26   4  10       19.18       18.18      7.07 o 
 -24   4  10      236.57      245.86     24.22 o 
 -22   4  10     4366.06     4430.37    118.32 o 
 -20   4  10     1124.23     1019.65     46.56 o 
 -18   4  10       25.39       24.39      7.56 o 
 -16   4  10     1015.44      932.55     48.33 o 
 -14   4  10     2776.41     2632.16     47.19 o 
 -12   4  10     4704.88     4716.50     78.15 o 
 -10   4  10      646.78      550.94     25.45 o 
  -8   4  10      181.91      196.57     16.06 o 
  -6   4  10     3527.56     3518.11     58.35 o 
  -4   4  10     1105.37     1014.73     42.95 o 
  -2   4  10        7.90        8.00      4.65 o 
   0   4  10      914.31      876.58     42.19 o 
   2   4  10      395.00      373.87     20.58 o 
   4   4  10      267.23      263.87     14.01 o 
   6   4  10       36.04       47.27     13.55 o 
   8   4  10       80.02       65.91     16.45 o 
  10   4  10     1166.07     1233.18     65.65 o 
  12   4  10        0.11       10.08     11.31 o 
  14   4  10      395.60      412.95     27.21 o 
  16   4  10     1619.82     1741.67     97.83 o 
  18   4  10      885.21      839.86     50.11 o 
 -37   5  10     1120.67     1242.94     66.69 o 
 -35   5  10      212.40      186.25     21.99 o 
 -33   5  10      228.42      227.80     22.48 o 
 -31   5  10      336.00      366.17     31.07 o 
 -29   5  10      259.69      235.74     25.06 o 
 -27   5  10     2023.48     2134.61     86.76 o 
 -25   5  10       43.99       45.42     12.06 o 
 -23   5  10     1637.70     1685.66     64.57 o 
 -21   5  10     1335.75     1474.96     46.98 o 
 -19   5  10     1525.51     1525.32     41.54 o 
 -17   5  10     2732.78     2885.43     80.74 o 
 -15   5  10      477.22      429.10     28.36 o 
 -13   5  10     3939.76     3971.02    107.42 o 
 -11   5  10       16.11       27.43      6.83 o 
  -9   5  10      504.37      503.80     22.83 o 
  -7   5  10     1132.39     1001.28     40.98 o 
  -5   5  10      349.32      371.31     18.37 o 
  -3   5  10     2191.05     2331.05     58.45 o 
  -1   5  10      356.32      335.44     20.30 o 
   1   5  10      264.08      268.19     19.16 o 
   3   5  10     1104.96     1035.48     38.99 o 
   5   5  10       15.43       16.49      5.54 o 
   7   5  10      468.00      495.25     22.23 o 
   9   5  10      188.41      172.65     21.96 o 
  11   5  10      855.02      852.27     45.48 o 
  13   5  10      473.83      508.94     24.29 o 
  15   5  10        0.51        6.55      6.40 o 
  17   5  10     1108.21     1190.51     62.12 o 
 -34   6  10       43.50       48.78     15.80 o 
 -32   6  10       65.44       51.90     16.15 o 
 -30   6  10       80.31       84.94     31.29 o 
 -28   6  10      639.83      587.27     24.67 o 
 -26   6  10       12.92       18.87      9.81 o 
 -24   6  10      911.14      953.25     47.92 o 
 -22   6  10      731.05      619.83     54.91 o 
 -20   6  10      109.53      132.47     28.16 o 
 -18   6  10        4.31        7.15      8.43 o 
 -16   6  10       21.59       17.25      7.87 o 
 -14   6  10      192.76      178.95     35.38 o 
 -12   6  10       24.99       43.38     10.36 o 
 -10   6  10      453.62      413.85     22.03 o 
  -8   6  10      108.79      114.17     13.56 o 
  -6   6  10      895.17      935.66     32.32 o 
  -4   6  10      115.40      101.47     25.43 o 
  -2   6  10        2.43        6.89      5.90 o 
   0   6  10       25.27       24.89      7.34 o 
   2   6  10        0.24        3.94      7.91 o 
   4   6  10       24.67       34.87     10.41 o 
   6   6  10       32.47       38.45      9.89 o 
   8   6  10      653.66      628.65     23.65 o 
  10   6  10       70.69       81.91     29.27 o 
  12   6  10        9.97        9.54      7.75 o 
  14   6  10      150.71      128.91     55.33 o 
 -31   7  10      533.92      536.34     40.81 o 
 -29   7  10      543.35      488.53     27.03 o 
 -27   7  10      317.94      238.46     83.60 o 
 -25   7  10        0.84       15.97     10.74 o 
 -23   7  10      128.34      136.71     43.35 o 
 -21   7  10      257.58      240.40     49.51 o 
 -19   7  10      540.90      481.89     30.87 o 
 -17   7  10     1090.08     1116.70     38.32 o 
 -15   7  10        0.56       13.76      7.82 o 
 -13   7  10     2872.58     2953.10    120.13 o 
 -11   7  10     1229.88     1187.02     53.07 o 
  -9   7  10      653.38      617.74     27.70 o 
  -7   7  10      621.71      590.16     23.44 o 
  -5   7  10      185.06      176.81     13.11 o 
  -3   7  10      117.31      119.81     33.97 o 
  -1   7  10        1.15        8.95      6.70 o 
   1   7  10      547.25      564.18     28.51 o 
   3   7  10      658.52      687.75     27.57 o 
   5   7  10      250.11      242.70     53.92 o 
   7   7  10     1571.73     1713.94     83.42 o 
   9   7  10       71.68       64.77     25.04 o 
  11   7  10     2307.06     2312.95    110.17 o 
 -26   8  10      495.97      507.63     37.45 o 
 -24   8  10       87.62       71.10     27.93 o 
 -22   8  10        1.69        4.99      7.92 o 
 -20   8  10       11.47       18.97     10.69 o 
 -18   8  10      970.09      935.76     44.21 o 
 -16   8  10      334.77      307.20     33.81 o 
 -14   8  10     1390.15     1394.79     56.06 o 
 -12   8  10      129.08      119.51     35.74 o 
 -10   8  10      177.39      180.77     52.77 o 
  -8   8  10       74.26       62.78     21.30 o 
  -6   8  10      254.90      224.14     17.02 o 
  -4   8  10        0.43        3.40      5.92 o 
  -2   8  10      347.43      345.70     22.83 o 
   0   8  10       30.22       26.37      8.32 o 
   2   8  10       79.44       85.37     28.10 o 
   4   8  10        9.78       15.58      6.70 o 
   6   8  10      144.76      124.06     34.72 o 
 -17   9  10      271.23      247.42     63.16 o 
 -15   9  10      554.43      525.34     38.56 o 
 -13   9  10       24.50       23.86      8.84 o 
 -11   9  10      415.94      419.53     26.21 o 
  -9   9  10        8.94       11.39     10.34 o 
  -7   9  10      419.01      392.65     28.72 o 
  -5   9  10      139.24      122.72     51.01 o 
  -3   9  10      264.43      247.84     33.99 o 
  -1   9  10       20.39       21.61     16.26 o 
 -41   1  11      185.88      171.21     69.97 o 
 -39   1  11       36.57       65.08     30.86 o 
 -37   1  11     1158.95     1147.12     66.97 o 
 -35   1  11       80.76      112.29     34.59 o 
 -33   1  11      808.06      821.87     56.85 o 
 -31   1  11     1363.11     1355.08     83.16 o 
 -29   1  11      228.15      198.82     19.45 o 
 -27   1  11       84.52       83.90     18.52 o 
 -25   1  11     1334.42     1288.14     38.85 o 
 -23   1  11      873.26      720.65     38.20 o 
 -21   1  11     1299.78     1233.31     48.66 o 
 -19   1  11       69.52       94.41      8.85 o 
 -17   1  11      120.57      133.48     11.08 o 
 -15   1  11      117.64      133.17     16.51 o 
 -13   1  11      833.75      829.40     37.30 o 
 -11   1  11     2260.43     2213.65     57.05 o 
  -9   1  11     1751.58     1776.85     40.03 o 
  -7   1  11      580.97      623.26     25.39 o 
  -5   1  11     1212.93     1232.37     39.81 o 
  -3   1  11        0.65        9.84      4.11 o 
  -1   1  11     1047.51      982.42     85.79 o 
   1   1  11      429.65      419.53     15.97 o 
   3   1  11      725.37      792.23     49.04 o 
   5   1  11      167.35      195.61     14.86 o 
   7   1  11     1439.52     1476.11     61.01 o 
   9   1  11      343.39      317.91     32.70 o 
  11   1  11     3325.13     3695.33    148.09 o 
  13   1  11      128.45      145.61     16.89 o 
  15   1  11      920.43      961.07     48.87 o 
  17   1  11      989.33     1035.43     61.82 o 
  19   1  11      259.70      228.02     22.11 o 
 -40   2  11      622.47      688.55     69.38 o 
 -38   2  11      799.47      872.28     68.61 o 
 -36   2  11      521.39      528.32     50.91 o 
 -34   2  11     1030.49      967.20     48.07 o 
 -32   2  11       14.10       15.36      8.95 o 
 -30   2  11     3407.86     3520.71    141.17 o 
 -28   2  11      273.70      269.24     15.69 o 
 -26   2  11      327.39      261.66     17.60 o 
 -24   2  11      791.10      733.25     36.71 o 
 -22   2  11      488.82      435.83     24.63 o 
 -20   2  11      101.51      108.42     26.36 o 
 -18   2  11       34.34       48.99      9.40 o 
 -16   2  11      356.63      296.13     15.09 o 
 -14   2  11     1228.21     1323.91     43.68 o 
 -12   2  11       47.53       45.46      6.45 o 
 -10   2  11        8.20       20.64      6.00 o 
  -8   2  11      235.90      266.47     14.55 o 
  -6   2  11      765.24      774.86     27.14 o 
  -4   2  11     1309.66     1225.60     40.27 o 
  -2   2  11      374.03      398.74     26.17 o 
   0   2  11      678.41      600.05     29.71 o 
   2   2  11      478.52      476.69     23.46 o 
   4   2  11       44.47       50.89     14.51 o 
   6   2  11      452.69      424.63     32.45 o 
   8   2  11        1.48        6.22      8.78 o 
  10   2  11      368.81      381.44     25.77 o 
  12   2  11      370.51      371.57     21.24 o 
  14   2  11       10.19       19.48      8.23 o 
  16   2  11        3.32        7.68      8.14 o 
  18   2  11     1372.37     1494.80     76.93 o 
 -39   3  11      393.67      431.73     57.96 o 
 -37   3  11       20.77       13.14      8.74 o 
 -35   3  11       33.75       66.62     19.33 o 
 -33   3  11       10.36        5.82     12.11 o 
 -31   3  11       18.77       15.34      9.12 o 
 -29   3  11      598.44      602.96     35.05 o 
 -27   3  11     2403.29     2476.32     88.02 o 
 -25   3  11       11.02       10.02      6.46 o 
 -23   3  11      366.73      383.50     21.07 o 
 -21   3  11        5.64       17.97      6.63 o 
 -19   3  11      675.09      710.88     34.08 o 
 -17   3  11      352.27      316.90     22.85 o 
 -15   3  11      682.33      605.56     27.13 o 
 -13   3  11       92.76       78.36     10.05 o 
 -11   3  11      522.23      460.25     21.98 o 
  -9   3  11      193.02      216.55     15.74 o 
  -7   3  11        9.17        9.05      5.27 o 
  -5   3  11       39.25       46.57     10.43 o 
  -3   3  11     5434.42     5764.04    118.26 o 
  -1   3  11      343.23      277.81     18.07 o 
   1   3  11     4351.51     4436.84    119.03 o 
   3   3  11        6.78       22.10      7.59 o 
   5   3  11     2850.33     2994.13    111.89 o 
   7   3  11       51.35       26.33     11.31 o 
   9   3  11      244.06      275.46     27.08 o 
  11   3  11      135.60      154.80     17.38 o 
  13   3  11      570.80      592.69     25.09 o 
  15   3  11        5.81       10.03      7.51 o 
  17   3  11       23.70       17.70      7.53 o 
 -38   4  11       36.58       49.48     17.04 o 
 -36   4  11       48.78       42.71     24.34 o 
 -34   4  11     1157.12     1199.50     71.87 o 
 -32   4  11       49.94       54.32     18.36 o 
 -30   4  11      771.87      717.51     27.64 o 
 -28   4  11     1399.74     1476.73     62.19 o 
 -26   4  11       83.07       95.97     23.69 o 
 -24   4  11     2618.94     2731.84     90.06 o 
 -22   4  11       16.55       17.06      6.24 o 
 -20   4  11     1172.78     1240.67     36.51 o 
 -18   4  11      556.11      534.20     29.96 o 
 -16   4  11      933.97      824.63     38.45 o 
 -14   4  11     1560.54     1646.05     55.11 o 
 -12   4  11       15.06        9.99      4.31 o 
 -10   4  11     1019.19     1110.69     24.45 o 
  -8   4  11      577.41      632.05     27.61 o 
  -6   4  11       42.08       44.25     11.60 o 
  -4   4  11     1877.22     1986.74     50.15 o 
  -2   4  11     1508.29     1470.93     37.83 o 
   0   4  11      962.49      969.89     47.79 o 
   2   4  11      347.32      284.52     18.15 o 
   4   4  11      277.00      280.44     14.34 o 
   6   4  11      194.51      189.27     23.14 o 
   8   4  11      397.63      369.01     21.46 o 
  10   4  11        0.18        0.54      9.24 o 
  12   4  11      102.84      116.56     38.87 o 
  14   4  11        2.65        4.79     11.33 o 
  16   4  11      239.24      220.37     25.33 o 
 -35   5  11      541.74      583.55     48.96 o 
 -33   5  11      145.98      125.01     44.43 o 
 -31   5  11      829.30      844.52     37.29 o 
 -29   5  11      125.39      115.44     30.06 o 
 -27   5  11      435.60      458.67     23.14 o 
 -25   5  11       15.55       13.59      6.46 o 
 -23   5  11      226.85      257.12     26.02 o 
 -21   5  11      755.84      752.08     31.62 o 
 -19   5  11       13.71       13.73      8.67 o 
 -17   5  11       25.21       26.72      7.64 o 
 -15   5  11      285.53      248.61     21.20 o 
 -13   5  11     1055.22     1039.46     30.40 o 
 -11   5  11       14.10       11.40      5.80 o 
  -9   5  11       79.73       81.15     18.29 o 
  -7   5  11     2002.27     1961.68     42.02 o 
  -5   5  11       67.04       85.05     23.05 o 
  -3   5  11      145.97      168.32     20.14 o 
  -1   5  11      367.13      361.95     26.75 o 
   1   5  11     3073.87     3218.40    146.92 o 
   3   5  11        1.53       10.14      7.32 o 
   5   5  11       12.84       17.95     10.35 o 
   7   5  11     1958.27     2055.18     89.61 o 
   9   5  11       71.40       92.08     33.49 o 
  11   5  11      524.83      492.92     23.42 o 
  13   5  11        0.23        2.73     11.64 o 
 -32   6  11       15.85        7.95      6.97 o 
 -30   6  11      387.98      387.86     22.95 o 
 -28   6  11      126.40      133.54     34.82 o 
 -26   6  11       84.34       87.75     25.60 o 
 -24   6  11      755.31      775.06     36.55 o 
 -22   6  11      124.23      111.82     26.29 o 
 -20   6  11     1546.03     1585.08     67.65 o 
 -18   6  11     1166.64     1158.29     51.18 o 
 -16   6  11      334.07      376.13     24.25 o 
 -14   6  11      439.13      502.01     35.65 o 
 -12   6  11      204.50      199.55     29.90 o 
 -10   6  11      707.79      732.32     31.17 o 
  -8   6  11        8.74       22.99      8.25 o 
  -6   6  11      346.10      386.95     23.05 o 
  -4   6  11       13.21       22.37     10.54 o 
  -2   6  11      424.54      377.13     23.08 o 
   0   6  11      685.51      713.15     25.82 o 
   2   6  11       43.91       45.91     14.05 o 
   4   6  11     1535.02     1544.74     64.02 o 
   6   6  11       26.64       29.63     11.19 o 
   8   6  11      150.51      139.08     48.13 o 
  10   6  11      417.97      427.08     27.60 o 
 -29   7  11        8.39        9.84      8.92 o 
 -27   7  11       30.28       33.03     10.06 o 
 -25   7  11      896.60      904.27     49.50 o 
 -23   7  11      127.76      137.49     39.37 o 
 -21   7  11       23.52       29.54     13.66 o 
 -19   7  11       24.36       23.02      9.77 o 
 -17   7  11       13.67       16.90      7.23 o 
 -15   7  11      926.64      943.49     43.58 o 
 -13   7  11      802.17      800.44     31.49 o 
 -11   7  11       49.94      184.52    100.05 o 
  -9   7  11       57.48       48.32     15.88 o 
  -7   7  11       33.99       44.95     13.38 o 
  -5   7  11      364.46      380.28     16.87 o 
  -3   7  11       81.08       64.71     20.17 o 
  -1   7  11     1356.26     1401.98     53.14 o 
   1   7  11       21.43       30.06     10.58 o 
   3   7  11      239.52      242.90     26.99 o 
   5   7  11        2.64        5.80      6.85 o 
   7   7  11      403.14      417.97     32.17 o 
 -22   8  11        3.28        5.30     10.41 o 
 -20   8  11     1422.34     1456.41     69.43 o 
 -18   8  11       26.20       26.72      9.59 o 
 -16   8  11      288.31      345.01     27.52 o 
 -14   8  11       71.24       69.39     19.62 o 
 -12   8  11       15.77       18.61     11.70 o 
 -10   8  11      153.07      145.75     22.61 o 
  -8   8  11       16.55       20.90      9.37 o 
  -6   8  11      373.89      416.30     29.05 o 
  -4   8  11      165.41      173.83     25.12 o 
  -2   8  11       29.17       33.56      9.40 o 
   0   8  11       29.90       22.02      8.55 o 
   2   8  11      350.61      376.99     29.95 o 
 -40   0  12     1851.03     2141.97    207.38 o 
 -38   0  12      798.43      819.25     84.61 o 
 -36   0  12       18.55       19.00     21.60 o 
 -34   0  12     2719.17     2744.22    200.99 o 
 -32   0  12      148.00      150.13     58.27 o 
 -30   0  12     1946.06     2149.61    178.04 o 
 -28   0  12       14.13       27.68     27.60 o 
 -26   0  12       17.37        8.99     14.11 o 
 -24   0  12      117.09      181.43     95.25 o 
 -22   0  12       11.78        9.92      5.54 o 
 -20   0  12       39.81       62.13     20.44 o 
 -18   0  12        9.18       10.41      5.61 o 
 -16   0  12     7148.78     7162.14    134.52 o 
 -14   0  12      508.58      426.19     35.67 o 
 -12   0  12     2864.22     2897.90    100.06 o 
 -10   0  12     5419.91     5148.69    173.67 o 
  -8   0  12     2142.49     2074.62     95.27 o 
  -6   0  12     6679.08     6543.77    374.30 o 
  -4   0  12       38.07       57.26     21.60 o 
  -2   0  12      571.09      504.68     56.42 o 
   0   0  12     2249.02     2069.11    125.61 o 
   2   0  12      490.53      359.79     35.09 o 
   4   0  12      268.25      335.19     98.88 o 
   6   0  12     2062.48     1893.12    155.89 o 
   8   0  12     1201.02     1342.90    118.75 o 
  10   0  12      507.84      470.18     44.47 o 
  12   0  12      433.38      458.91     45.34 o 
  14   0  12     1445.54     1559.89    156.12 o 
  16   0  12       38.03       33.67     31.86 o 
 -39   1  12        1.42        1.12     16.20 o 
 -37   1  12        4.95        9.84     11.63 o 
 -35   1  12      608.17      585.41     34.22 o 
 -33   1  12      528.47      541.40     56.06 o 
 -31   1  12      880.15      951.72     64.33 o 
 -29   1  12      368.00      329.20     90.59 o 
 -27   1  12       74.60       64.43     24.67 o 
 -25   1  12       88.88       89.46     27.44 o 
 -23   1  12      123.51       94.47     28.29 o 
 -21   1  12        0.25        8.45      5.88 o 
 -19   1  12      507.65      426.32     21.72 o 
 -17   1  12      438.38      446.87     23.80 o 
 -15   1  12      536.14      601.22     30.41 o 
 -13   1  12      281.06      243.03     18.16 o 
 -11   1  12       67.30       82.21     18.36 o 
  -9   1  12     1670.47     1606.31     45.35 o 
  -7   1  12     1372.19     1352.21     60.64 o 
  -5   1  12     1276.03     1347.69     42.10 o 
  -3   1  12      165.40      170.77     15.53 o 
  -1   1  12       91.12      102.20     20.21 o 
   1   1  12      270.76      272.81     62.85 o 
   3   1  12      104.78      100.86     26.57 o 
   5   1  12        0.12        8.59     19.87 o 
   7   1  12      372.80      383.03     94.07 o 
   9   1  12      215.42      245.34     66.35 o 
  11   1  12        3.09        7.54     10.76 o 
  13   1  12      360.61      374.60    118.71 o 
  15   1  12       17.25       19.09     15.08 o 
 -38   2  12      429.24      428.00     51.92 o 
 -36   2  12      607.79      675.67    141.86 o 
 -34   2  12      476.12      553.62     48.95 o 
 -32   2  12       32.96       43.24     16.49 o 
 -30   2  12        4.88       21.98     18.49 o 
 -28   2  12     1378.67     1434.38     88.78 o 
 -26   2  12      337.78      333.41     19.51 o 
 -24   2  12      809.10      879.66     41.52 o 
 -22   2  12      833.38      777.37     46.84 o 
 -20   2  12      346.81      328.99     22.97 o 
 -18   2  12      752.38      641.31     38.32 o 
 -16   2  12     1675.65     1555.01     48.26 o 
 -14   2  12        3.70       15.23      5.76 o 
 -12   2  12     2311.09     2264.92     62.37 o 
 -10   2  12      671.92      626.82     31.91 o 
  -8   2  12      249.40      269.33     15.47 o 
  -6   2  12     2122.37     1970.72     55.96 o 
  -4   2  12     3225.33     3140.84     85.27 o 
  -2   2  12     2592.76     2638.02     76.05 o 
   0   2  12     2560.21     2402.03     91.94 o 
   2   2  12        0.13        4.74      8.61 o 
   4   2  12     1692.91     1727.38    100.20 o 
   6   2  12       89.06       67.75     10.32 o 
   8   2  12      462.39      533.67     30.96 o 
  10   2  12       22.03       21.39     13.07 o 
  12   2  12       35.85       45.05     25.66 o 
  14   2  12      866.99      977.73     70.02 o 
  16   2  12      280.57      299.99     36.10 o 
 -37   3  12        3.63       13.50     13.29 o 
 -35   3  12      156.61      164.19     49.71 o 
 -33   3  12       54.42       96.62     37.19 o 
 -31   3  12     3859.02     3925.71    282.84 o 
 -29   3  12      297.25      262.66     30.52 o 
 -27   3  12      206.99      244.34     23.32 o 
 -25   3  12       52.98       52.35     14.23 o 
 -23   3  12       82.14       63.43     21.00 o 
 -21   3  12     1190.70     1180.32     41.18 o 
 -19   3  12     3358.37     3510.01    158.86 o 
 -17   3  12      260.42      200.80     16.07 o 
 -15   3  12     2287.73     2274.21     56.69 o 
 -13   3  12      213.88      206.63     10.73 o 
 -11   3  12      573.63      585.68     26.15 o 
  -9   3  12     1796.76     1785.00     46.00 o 
  -7   3  12     5201.13     5014.53     92.66 o 
  -5   3  12      266.19      282.14     11.73 o 
  -3   3  12     1560.02     1526.50     38.59 o 
  -1   3  12      145.70      122.30     10.49 o 
   1   3  12      585.55      576.23     30.17 o 
   3   3  12      503.19      397.04     42.01 o 
   5   3  12     3355.04     3431.29    151.97 o 
   7   3  12        0.89        6.21      8.07 o 
   9   3  12       79.30       83.77     23.99 o 
  11   3  12        0.47        4.29      6.64 o 
  13   3  12     1206.56     1275.16     84.63 o 
  15   3  12        4.47       11.43     13.40 o 
 -36   4  12      309.45      391.75     43.07 o 
 -34   4  12      854.06      935.17     70.36 o 
 -32   4  12      131.72       91.30     30.62 o 
 -30   4  12      409.44      428.00     24.79 o 
 -28   4  12      291.51      252.56     47.16 o 
 -26   4  12        0.06        4.66      8.50 o 
 -24   4  12      258.52      237.09     23.07 o 
 -22   4  12      661.39      606.78     34.56 o 
 -20   4  12       56.92       66.32     14.81 o 
 -18   4  12      499.77      507.70     35.82 o 
 -16   4  12      110.25      107.96     26.73 o 
 -14   4  12      226.82      277.59     23.16 o 
 -12   4  12      395.10      345.93     14.98 o 
 -10   4  12     2782.06     2692.54     53.36 o 
  -8   4  12      154.56      148.99     12.63 o 
  -6   4  12      465.36      417.65     22.46 o 
  -4   4  12       71.22       55.46     13.92 o 
  -2   4  12      221.83      212.39     15.92 o 
   0   4  12     1871.41     1819.07     75.07 o 
   2   4  12      658.50      560.02     30.30 o 
   4   4  12        9.97       10.22      7.85 o 
   6   4  12      696.08      674.97     42.86 o 
   8   4  12      139.01      135.70     16.77 o 
  10   4  12      883.27      899.70     59.41 o 
  12   4  12      198.02      189.83     21.79 o 
 -33   5  12      755.94      932.71     52.45 o 
 -31   5  12      554.57      516.57     27.94 o 
 -29   5  12      865.88      986.07     41.87 o 
 -27   5  12       87.86       78.53     22.21 o 
 -25   5  12       66.51       80.93     17.51 o 
 -23   5  12      386.09      435.63     25.15 o 
 -21   5  12       46.79       41.33     16.01 o 
 -19   5  12       19.22       22.27      6.15 o 
 -17   5  12     2915.11     3174.98     71.76 o 
 -15   5  12     1100.25      995.01     48.37 o 
 -13   5  12      441.63      471.32     28.17 o 
 -11   5  12      119.33       98.69     29.24 o 
  -9   5  12     1377.03     1431.00     52.42 o 
  -7   5  12     1334.33     1303.75     55.22 o 
  -5   5  12     1489.21     1480.41     61.77 o 
  -3   5  12      553.97      536.43     23.36 o 
  -1   5  12     1120.43     1049.77     34.29 o 
   1   5  12      771.27      784.57     32.28 o 
   3   5  12      661.80      601.31     29.77 o 
   5   5  12       33.35       31.98     16.13 o 
   7   5  12     4049.97     4140.75    360.72 o 
   9   5  12      104.95       89.21     42.62 o 
  11   5  12      799.27      899.02     48.99 o 
 -30   6  12       40.24       26.01     10.39 o 
 -28   6  12      111.74      114.63     31.46 o 
 -26   6  12       16.73       15.09      9.06 o 
 -24   6  12        5.17        6.96      7.43 o 
 -22   6  12       14.39       20.87      8.42 o 
 -20   6  12      659.10      604.73     23.69 o 
 -18   6  12       89.80       89.49     23.71 o 
 -16   6  12       28.35       41.05     14.20 o 
 -14   6  12      131.14      128.26     18.11 o 
 -12   6  12        0.46        4.70      5.67 o 
 -10   6  12       62.71       44.32     13.69 o 
  -8   6  12       28.59       22.08     10.42 o 
  -6   6  12        7.06       13.27     12.22 o 
  -4   6  12      240.99      251.06     16.27 o 
  -2   6  12       20.45       19.50      9.00 o 
   0   6  12       62.18       62.85     19.16 o 
   2   6  12        5.37       14.75      7.45 o 
   4   6  12        0.24        5.15      9.14 o 
   6   6  12      332.47      331.00     20.30 o 
   8   6  12      200.08      194.58     25.40 o 
 -25   7  12       30.75       26.34     12.86 o 
 -23   7  12     1151.84     1232.36     58.98 o 
 -21   7  12      479.84      541.91     32.14 o 
 -19   7  12      230.71      205.83     45.74 o 
 -17   7  12     3269.61     3492.63    117.79 o 
 -15   7  12      393.98      412.25     33.57 o 
 -13   7  12     1155.59     1163.67     47.70 o 
 -11   7  12       12.05        4.30      8.43 o 
  -9   7  12      337.24      338.31     24.52 o 
  -7   7  12       89.41      102.28     33.06 o 
  -5   7  12      831.26      851.99     53.70 o 
  -3   7  12      516.52      539.88     28.69 o 
  -1   7  12        2.73        6.25      6.60 o 
   1   7  12      535.17      549.29     24.12 o 
   3   7  12     1117.02     1069.45     49.21 o 
 -18   8  12      451.81      466.15     36.45 o 
 -16   8  12      370.62      400.00     31.74 o 
 -14   8  12        4.17        1.95      8.83 o 
 -12   8  12      145.15      133.71     23.01 o 
 -10   8  12      296.64      238.36     28.84 o 
  -8   8  12      119.32       82.14     43.53 o 
  -6   8  12       71.47       70.17     39.30 o 
 -37   1  13       31.27       63.26     23.64 o 
 -35   1  13       41.03       46.04     19.69 o 
 -33   1  13      583.52      545.42     47.71 o 
 -31   1  13      210.54      156.56     39.27 o 
 -29   1  13      494.80      540.46     32.77 o 
 -27   1  13       22.47       22.69     12.23 o 
 -25   1  13        1.07       27.65     34.58 o 
 -23   1  13      428.66      375.68     25.37 o 
 -21   1  13       29.87       45.20     16.14 o 
 -19   1  13      463.00      435.42     26.19 o 
 -17   1  13     1447.68     1649.47     41.36 o 
 -15   1  13      282.03      252.29     15.41 o 
 -13   1  13     2326.84     2413.55     54.01 o 
 -11   1  13      441.60      464.22     26.19 o 
  -9   1  13     2582.56     2673.72     60.42 o 
  -7   1  13        0.40        6.51      5.27 o 
  -5   1  13      303.77      275.72     19.41 o 
  -3   1  13      565.58      649.02     48.44 o 
  -1   1  13        1.36       15.31     11.24 o 
   1   1  13      829.46      906.28     59.66 o 
   3   1  13       46.08       79.91     21.49 o 
   5   1  13      164.05      201.52     66.96 o 
   7   1  13     2645.17     2863.28    147.80 o 
   9   1  13        1.89        6.34     17.41 o 
  11   1  13     1812.40     1988.48    123.53 o 
  13   1  13      491.39      529.35     64.21 o 
 -36   2  13       31.18       48.04     21.97 o 
 -34   2  13       60.03       43.29     16.53 o 
 -32   2  13      313.34      310.37     81.29 o 
 -30   2  13       13.91        7.87     18.72 o 
 -28   2  13        3.97        3.04     17.28 o 
 -26   2  13       98.06       94.64     25.83 o 
 -24   2  13       23.06       10.78      7.49 o 
 -22   2  13        8.68       16.94      7.99 o 
 -20   2  13       68.50       86.42     25.31 o 
 -18   2  13      527.71      569.40     35.59 o 
 -16   2  13     2436.26     2620.44     59.01 o 
 -14   2  13       41.99       46.21     13.57 o 
 -12   2  13      113.06       92.72     22.31 o 
 -10   2  13     1602.06     1728.79     42.07 o 
  -8   2  13       51.51       54.62     15.15 o 
  -6   2  13      626.48      630.94     38.41 o 
  -4   2  13      927.31      929.28     41.10 o 
  -2   2  13       33.87       32.99     14.00 o 
   0   2  13       48.44       42.31     14.07 o 
   2   2  13      531.42      483.07     33.87 o 
   4   2  13       13.33       15.13     15.10 o 
   6   2  13      219.93      253.48     76.08 o 
   8   2  13     1101.09     1069.82     78.86 o 
  10   2  13      741.62      722.60     56.39 o 
  12   2  13        3.40       11.88     15.63 o 
 -35   3  13       25.50       44.25     19.54 o 
 -33   3  13        6.25       17.02     18.82 o 
 -31   3  13      126.32      124.37     42.24 o 
 -29   3  13        5.80        9.52      5.80 o 
 -27   3  13     1367.71     1523.38     48.93 o 
 -25   3  13      172.46      154.16     42.75 o 
 -23   3  13      953.93      980.80     56.89 o 
 -21   3  13      147.56      159.41     50.13 o 
 -19   3  13      634.74      608.08     41.20 o 
 -17   3  13      153.70      169.69     45.22 o 
 -15   3  13      893.36      907.70     43.77 o 
 -13   3  13      704.44      674.14     34.32 o 
 -11   3  13      527.84      514.50     27.67 o 
  -9   3  13        2.31        7.18      4.92 o 
  -7   3  13        0.99        4.81      8.21 o 
  -5   3  13       14.98       25.21     11.23 o 
  -3   3  13     2447.18     2554.68    119.51 o 
  -1   3  13      283.32      276.26     60.05 o 
   1   3  13     1069.30     1147.45     60.93 o 
   3   3  13       18.53        6.00     10.15 o 
   5   3  13      491.91      506.39     46.51 o 
   7   3  13      128.86      170.23     54.13 o 
   9   3  13      563.62      607.99     48.69 o 
  11   3  13      969.55      918.82     63.72 o 
 -34   4  13       14.50       23.65     33.31 o 
 -32   4  13      191.91      213.03     70.85 o 
 -30   4  13      340.01      341.46     21.59 o 
 -28   4  13      660.63      641.59     35.50 o 
 -26   4  13     3427.17     3675.86     72.55 o 
 -24   4  13        0.17        0.16     11.66 o 
 -22   4  13       21.13       11.78     11.16 o 
 -20   4  13     1002.40     1086.81     56.44 o 
 -18   4  13       38.43       48.97     17.99 o 
 -16   4  13     1255.93     1336.38     70.44 o 
 -14   4  13      212.38      214.03     56.01 o 
 -12   4  13      176.84      154.23     20.27 o 
 -10   4  13      417.95      454.77     26.61 o 
  -8   4  13     1681.35     1685.50     79.19 o 
  -6   4  13      568.68      542.89     27.50 o 
  -4   4  13     1468.97     1486.11     70.59 o 
  -2   4  13      455.75      435.00     24.54 o 
   0   4  13       86.44       92.17     31.94 o 
   2   4  13      837.88      782.87     71.24 o 
   4   4  13      380.43      402.57     27.53 o 
   6   4  13       11.02       12.33     12.13 o 
   8   4  13       14.45       12.03     12.56 o 
 -31   5  13       13.88       20.72      9.10 o 
 -29   5  13      179.59      168.90     46.41 o 
 -27   5  13      229.97      268.50     25.79 o 
 -25   5  13      129.98      114.23     42.81 o 
 -23   5  13        2.67        6.83      8.39 o 
 -21   5  13        5.38        8.99      9.09 o 
 -19   5  13      909.52      956.70     37.68 o 
 -17   5  13      100.94       85.85     26.18 o 
 -15   5  13       44.38       31.15     13.62 o 
 -13   5  13      247.80      249.70     31.34 o 
 -11   5  13       35.02       27.51     11.65 o 
  -9   5  13       10.19       11.09     13.46 o 
  -7   5  13       43.29       25.35     14.11 o 
  -5   5  13     1941.90     1947.54     84.17 o 
  -3   5  13       59.04       53.70     20.54 o 
  -1   5  13      402.00      369.69     20.87 o 
   1   5  13      754.49      781.83     60.52 o 
   3   5  13       35.38       47.80     21.03 o 
   5   5  13      209.66      162.26     62.14 o 
   7   5  13      108.43      112.44     67.73 o 
 -28   6  13      193.27      164.46     56.70 o 
 -26   6  13      807.29      877.19     51.94 o 
 -24   6  13      484.12      490.23     26.69 o 
 -22   6  13      148.43      142.41     46.04 o 
 -20   6  13      322.17      300.69     30.43 o 
 -18   6  13      321.44      324.73     25.46 o 
 -16   6  13      211.50      222.64     65.85 o 
 -14   6  13     1343.25     1349.42     59.49 o 
 -12   6  13      454.34      392.90     25.73 o 
 -10   6  13      987.80     1107.11     67.79 o 
  -8   6  13       15.86       17.17      9.34 o 
  -6   6  13       16.13       27.57     15.82 o 
  -4   6  13      488.07      455.41     18.57 o 
  -2   6  13      343.97      381.13     22.87 o 
   0   6  13       36.00       44.82     18.76 o 
   2   6  13        2.19        5.78     11.59 o 
 -21   7  13      504.55      577.19     42.46 o 
 -19   7  13       10.37       12.63     11.73 o 
 -17   7  13      167.44      154.86     46.53 o 
 -15   7  13       78.23       28.49     17.68 o 
 -13   7  13      357.87      310.68     21.76 o 
 -11   7  13      280.26      258.29     20.35 o 
  -9   7  13      181.29      162.76     23.42 o 
  -7   7  13      445.88      417.39     32.31 o 
  -5   7  13      503.33      506.80     36.47 o 
  -3   7  13      312.28      261.96     38.45 o 
 -36   0  14     1182.90     1323.11    122.38 o 
 -34   0  14     2131.79     2278.06    200.52 o 
 -32   0  14      130.18      146.74     68.13 o 
 -30   0  14     2092.22     2340.20    174.65 o 
 -28   0  14      132.83      127.11     67.42 o 
 -26   0  14        6.45       21.68     18.29 o 
 -24   0  14     2057.10     2081.02    167.79 o 
 -22   0  14        0.07        6.78     13.33 o 
 -20   0  14      781.51      746.85     42.38 o 
 -18   0  14        1.24        8.30      8.39 o 
 -16   0  14       72.33       65.68     28.37 o 
 -14   0  14      269.05      238.45     18.63 o 
 -12   0  14       54.34       49.45     24.69 o 
 -10   0  14      809.05      848.09     52.50 o 
  -8   0  14       99.90      125.05     16.28 o 
  -6   0  14     1045.48     1112.73    100.14 o 
  -4   0  14        3.43       11.67     13.33 o 
  -2   0  14      155.10      128.21     92.02 o 
   0   0  14      370.61      288.67     32.80 o 
   2   0  14       80.73      119.06     79.95 o 
   4   0  14      859.51      948.57     79.48 o 
   6   0  14      389.89      355.69     39.58 o 
   8   0  14      371.84      401.74     43.92 o 
 -35   1  14      166.37      124.13     59.68 o 
 -33   1  14      502.57      480.17     38.54 o 
 -31   1  14      150.80      134.48     43.21 o 
 -29   1  14      421.32      473.26     43.80 o 
 -27   1  14       89.61       84.38     35.16 o 
 -25   1  14        2.28        9.87     11.01 o 
 -23   1  14      231.50      268.48     69.67 o 
 -21   1  14        0.58        8.82      7.59 o 
 -19   1  14      601.26      626.68     45.48 o 
 -17   1  14       41.51       41.83     13.08 o 
 -15   1  14        0.33        6.37      5.53 o 
 -13   1  14       55.46       60.03     16.82 o 
 -11   1  14     1082.63     1177.76     51.52 o 
  -9   1  14        1.53        4.45      4.83 o 
  -7   1  14      131.02      113.04     37.68 o 
  -5   1  14        0.78        6.50      9.89 o 
  -3   1  14        1.01        5.17      8.98 o 
  -1   1  14      157.67      142.03     57.19 o 
   1   1  14      488.95      505.88     33.78 o 
   3   1  14        0.94        8.08     11.57 o 
   5   1  14      203.11      182.04     67.95 o 
   7   1  14        0.90       -0.69     12.53 o 
   9   1  14        1.20        6.84     14.18 o 
 -34   2  14      916.72     1045.99     74.82 o 
 -32   2  14      190.38      153.38     45.13 o 
 -30   2  14     2106.06     2331.07    116.81 o 
 -28   2  14      114.32      105.30     44.09 o 
 -26   2  14        2.49       20.11     17.56 o 
 -24   2  14     1294.76     1405.72     57.37 o 
 -22   2  14      292.23      310.16     29.97 o 
 -20   2  14      883.52      904.81     47.23 o 
 -18   2  14       17.06       19.54      9.86 o 
 -16   2  14       18.60       21.61      9.59 o 
 -14   2  14     1381.73     1401.50     58.92 o 
 -12   2  14      684.34      729.47     32.00 o 
 -10   2  14      622.21      627.67     27.42 o 
  -8   2  14      111.31      110.47     37.89 o 
  -6   2  14      463.32      411.17     23.86 o 
  -4   2  14       85.23       81.61     35.99 o 
  -2   2  14        0.28        4.91     12.51 o 
   0   2  14      536.67      505.98     35.71 o 
   2   2  14      154.62      141.71     44.67 o 
   4   2  14      330.84      349.38     26.42 o 
   6   2  14      311.93      320.59     35.79 o 
   8   2  14        2.35       11.01     12.08 o 
 -33   3  14     1206.95     1302.26     89.01 o 
 -31   3  14     1014.17     1032.93     73.62 o 
 -29   3  14     1209.67     1299.93     98.99 o 
 -27   3  14       36.43       31.86     11.76 o 
 -25   3  14        3.91       17.88      7.58 o 
 -23   3  14      851.01      928.00     46.34 o 
 -21   3  14       12.16       11.76      7.86 o 
 -19   3  14     1129.25     1243.10     42.44 o 
 -17   3  14      140.81      192.43     43.34 o 
 -15   3  14      872.79      894.28     47.62 o 
 -13   3  14     2462.72     2626.71    118.50 o 
 -11   3  14      129.31      118.65     39.43 o 
  -9   3  14       14.30       18.91     12.29 o 
  -7   3  14     1409.74     1362.83     43.95 o 
  -5   3  14      336.45      328.93     18.52 o 
  -3   3  14        0.26        8.38      7.55 o 
  -1   3  14        0.61        5.56     11.42 o 
   1   3  14      167.17      149.86     51.03 o 
   3   3  14      185.44      161.82     65.39 o 
   5   3  14      979.74     1025.84     78.66 o 
   7   3  14      100.18      107.69     34.32 o 
 -32   4  14        2.50       -2.02     15.27 o 
 -30   4  14      161.51      131.56     53.66 o 
 -28   4  14     3259.06     3392.06    154.66 o 
 -26   4  14      189.19      167.01     48.98 o 
 -24   4  14     1045.62     1216.65     56.55 o 
 -22   4  14      132.65      113.49     33.68 o 
 -20   4  14       77.54       54.99     18.32 o 
 -18   4  14      183.26      163.94     36.57 o 
 -16   4  14       29.57       39.93     14.66 o 
 -14   4  14       20.31       19.20     13.50 o 
 -12   4  14       49.16       37.09     14.43 o 
 -10   4  14        1.39        4.29      6.90 o 
  -8   4  14      214.61      227.00     18.24 o 
  -6   4  14       62.60       43.17     14.37 o 
  -4   4  14      899.72      800.25     38.91 o 
  -2   4  14     1939.86     1899.80     98.07 o 
   0   4  14      326.89      337.24     33.67 o 
   2   4  14      496.52      479.89     30.01 o 
   4   4  14        6.83        3.16     14.38 o 
 -29   5  14        0.57        4.06      7.28 o 
 -27   5  14     1200.31     1312.80     67.42 o 
 -25   5  14      122.02       89.17     23.87 o 
 -23   5  14     1658.85     1819.18    105.61 o 
 -21   5  14      596.36      577.84     57.44 o 
 -19   5  14     1723.42     1949.24     80.62 o 
 -17   5  14     1130.45     1261.78     60.74 o 
 -15   5  14      116.70      113.15     41.33 o 
 -13   5  14      500.31      539.57     36.20 o 
 -11   5  14      167.40      142.10     54.39 o 
  -9   5  14     1054.10     1055.60     64.23 o 
  -7   5  14      385.86      434.17     28.52 o 
  -5   5  14       27.64       29.88     17.73 o 
  -3   5  14      770.97      775.42     55.78 o 
  -1   5  14       22.75       14.43     18.45 o 
   1   5  14      758.39      741.88     52.57 o 
 -22   6  14       58.07       68.68     23.89 o 
 -20   6  14      402.24      396.07     45.66 o 
 -18   6  14      162.73      169.96     51.55 o 
 -16   6  14      325.38      313.12     22.16 o 
 -14   6  14       37.98       50.20     20.27 o 
 -12   6  14       12.52       13.69     12.00 o 
 -10   6  14      280.32      315.49     36.80 o 
  -8   6  14      229.75      237.18     31.94 o 
  -6   6  14        1.68       -0.02     13.90 o 
  -4   6  14       26.87       25.66     11.12 o 
 -33   1  15       44.77       39.43     23.03 o 
 -31   1  15       63.41       74.99     34.01 o 
 -29   1  15      301.43      248.57     84.19 o 
 -27   1  15      515.59      559.56     31.56 o 
 -25   1  15        0.24        3.96      9.61 o 
 -23   1  15     1141.71     1284.37     75.81 o 
 -21   1  15      336.50      363.03     19.88 o 
 -19   1  15      750.71      742.36     36.02 o 
 -17   1  15     2802.91     3115.14     86.36 o 
 -15   1  15      102.43       71.04     20.33 o 
 -13   1  15      401.97      402.33     20.97 o 
 -11   1  15      125.60      131.60     35.26 o 
  -9   1  15       17.22       14.84     10.29 o 
  -7   1  15        7.60        7.19      9.47 o 
  -5   1  15       19.18       19.43     11.29 o 
  -3   1  15      231.68      252.32     32.13 o 
  -1   1  15        4.86       -4.64     13.26 o 
   1   1  15       56.45       49.37     27.41 o 
   3   1  15      293.81      280.17     32.19 o 
 -32   2  15      116.38      106.76     53.76 o 
 -30   2  15       58.78       70.26     33.24 o 
 -28   2  15      157.72      166.16     69.51 o 
 -26   2  15       48.74       58.95     21.36 o 
 -24   2  15       99.79      136.04     48.02 o 
 -22   2  15       86.63       79.38     25.62 o 
 -20   2  15     1701.12     1831.00     78.78 o 
 -18   2  15      519.98      490.66     24.03 o 
 -16   2  15      889.12      920.29     45.19 o 
 -14   2  15      909.78      979.92     50.93 o 
 -12   2  15      144.97      112.29     43.64 o 
 -10   2  15      493.67      528.22     26.06 o 
  -8   2  15        0.39        5.82      7.50 o 
  -6   2  15       82.68       83.27     32.03 o 
  -4   2  15        7.89        5.36     20.19 o 
  -2   2  15      111.97       92.16     32.73 o 
   0   2  15       53.01       52.52     33.61 o 
   2   2  15        0.94        5.73     12.35 o 
 -31   3  15      533.48      635.41     57.93 o 
 -29   3  15      645.14      682.49     54.03 o 
 -27   3  15      110.33      105.40     44.72 o 
 -25   3  15      146.75      138.45     41.88 o 
 -23   3  15      267.24      268.47     28.86 o 
 -21   3  15      196.96      148.00     40.43 o 
 -19   3  15      442.45      439.29     25.39 o 
 -17   3  15      601.92      715.18     44.73 o 
 -15   3  15      522.08      581.31     24.13 o 
 -13   3  15      613.34      635.79     47.68 o 
 -11   3  15      489.16      581.19     43.52 o 
  -9   3  15       12.86       23.34      8.75 o 
  -7   3  15     2180.22     2252.93    113.70 o 
  -5   3  15      219.22      192.23     25.77 o 
  -3   3  15      162.56      146.52     63.38 o 
  -1   3  15       26.73       22.71     13.80 o 
   1   3  15      469.07      410.97     51.67 o 
 -28   4  15      407.83      411.68     66.03 o 
 -26   4  15       36.11       28.75     11.80 o 
 -24   4  15       14.99       29.28     10.13 o 
 -22   4  15       18.95       10.82      9.67 o 
 -20   4  15       14.98       17.48      9.16 o 
 -18   4  15       12.53       14.90     10.64 o 
 -16   4  15       93.45       71.55     34.04 o 
 -14   4  15      270.62      332.57     38.78 o 
 -12   4  15       59.61       55.60     23.21 o 
 -10   4  15     1184.01     1219.78     87.53 o 
  -8   4  15      439.47      424.68     28.75 o 
  -6   4  15     1607.84     1503.28    139.29 o 
  -4   4  15       38.42       37.51     18.31 o 
  -2   4  15      282.47      271.17     31.50 o 
 -23   5  15      355.53      368.15     54.53 o 
 -21   5  15      154.70      147.20     39.08 o 
 -19   5  15      103.44       73.18     42.96 o 
 -17   5  15        7.91        9.70      9.53 o 
 -15   5  15       12.19       16.18     10.67 o 
 -13   5  15      278.49      283.49    102.93 o 
 -11   5  15        5.46       20.93     17.09 o 
  -9   5  15       66.99       57.34     28.08 o 
  -7   5  15       41.36       19.83     16.74 o 
 -30   0  16      289.05      211.63    147.69 o 
 -28   0  16        1.10        5.60     11.51 o 
 -26   0  16        4.59        7.49     12.77 o 
 -24   0  16     1359.03     1374.60    153.13 o 
 -22   0  16       50.91       50.23     36.35 o 
 -20   0  16     1991.25     2156.79    210.53 o 
 -18   0  16      285.63      267.54     32.25 o 
 -16   0  16     1244.12     1278.31     68.32 o 
 -14   0  16     1806.87     1874.82    132.47 o 
 -12   0  16     1428.38     1659.48    124.98 o 
 -10   0  16     2701.76     3054.42    284.26 o 
  -8   0  16     2387.64     2434.50    239.31 o 
  -6   0  16      420.86      397.41     38.79 o 
  -4   0  16       15.85       12.14     10.17 o 
  -2   0  16      225.12      301.68     55.43 o 
 -29   1  16       59.44       43.13     42.58 o 
 -27   1  16       36.88       32.37     16.94 o 
 -25   1  16        0.05        8.34     11.62 o 
 -23   1  16        0.12        6.18     11.75 o 
 -21   1  16      411.86      409.30     36.59 o 
 -19   1  16       41.29       34.65     18.08 o 
 -17   1  16     1439.44     1462.94     82.57 o 
 -15   1  16       77.77       53.89     28.38 o 
 -13   1  16      203.18      208.96     19.36 o 
 -11   1  16        3.69       14.27     21.84 o 
  -9   1  16      348.40      378.39     26.95 o 
  -7   1  16      136.51      102.48     62.76 o 
  -5   1  16       18.93       19.03     16.81 o 
  -3   1  16       60.41       62.57     48.08 o 
 -28   2  16      394.42      370.52    195.39 o 
 -26   2  16     1415.07     1581.32    104.72 o 
 -24   2  16     1034.42     1078.31     73.97 o 
 -22   2  16     1465.62     1646.34    103.90 o 
 -20   2  16        0.46        6.53      6.73 o 
 -18   2  16        0.40        7.72      7.06 o 
 -16   2  16        0.17       10.21     13.48 o 
 -14   2  16      736.94      773.14     59.41 o 
 -12   2  16      250.93      208.16    123.79 o 
 -10   2  16      157.16      155.88     23.41 o 
  -8   2  16       21.05       11.25     17.73 o 
  -6   2  16      367.71      407.74     45.18 o 
  -4   2  16      255.79      189.48     71.39 o 
 -25   3  16      639.52      741.69     55.98 o 
 -23   3  16     1231.83     1283.76     68.15 o 
 -21   3  16        4.70        8.35      9.34 o 
 -19   3  16      700.10      796.67     47.14 o 
 -17   3  16      474.39      453.40     41.70 o 
 -15   3  16        0.45        1.79     12.59 o 
 -13   3  16       23.70       26.36     14.15 o 
 -11   3  16      560.84      537.13    196.65 o 
  -9   3  16      421.39      444.56     61.35 o 
  -7   3  16      766.32      734.33     51.20 o 
  -5   3  16      749.90      769.66     55.55 o 
 -20   4  16      183.54      127.66     50.90 o 
 -18   4  16        4.05       13.61     10.83 o 
 -16   4  16        2.78        7.30      9.95 o 
 -14   4  16       44.29       34.97     22.76 o 
 -12   4  16       43.78       32.25     29.57 o 
 -21   1  17     1324.38     1322.92     83.07 o 
 -19   1  17      954.31      951.89     63.75 o 
 -17   1  17      340.31      371.70     47.23 o 
 -15   1  17     1219.90     1243.78    108.58 o 
 -13   1  17      460.98      458.04     59.14 o 
 -11   1  17      778.80      821.97     56.15 o 
                                                 
